# Supplementary material for: Boosting hydrogel conductivity via water-dispersible conducting polymers for injectable bioelectronics
Source: Nat Commun. 2025 Apr 22;16:3755. doi: 10.1038/s41467-025-59045-1 (PMC12015517; doi:10.1038/s41467-025-59045-1)
Supplement: Supplementary file 4 — Source Data [file 41467_2025_59045_MOESM4_ESM.xlsx]

## Sheet: 2
Fig. 2b	Wavelength [nm]	0 h	3 h	24 h		Reaction time (h)	AlgS0.5		AlgS1		AlgS2			Fig. 2c	Retention time (min)	AlgS0.5	AlgS1	AlgS2
	220	0.957647	0.84516	0.76917			Avg	STD	Avg	STD	Avg	STD			2.50395	-0.0117569	-0.00732849	0.00282135
	221	0.786989	0.70404	0.59004		0	1.2	0.1	2.6	0.2	2.4	0.2			2.51062	-0.011728	-0.00742234	0.00336425
	222	0.757723	0.67532	0.55094		3	30.2	2	49.2	3.6	43.1	3.2			2.51728	-0.0116976	-0.00744159	0.00398169
	223	0.769151	0.67312	0.54672		9	45.6	3.2	79	4.4	107.8	6.7			2.52395	-0.0116962	-0.00741873	0.00465131
	224	0.806838	0.68786	0.56583		18	79.1	4.2	102.1	6	135.7	8			2.53062	-0.0116935	-0.00731646	0.0053408
	225	0.850705	0.70638	0.59493		24	91.8	5	123.3	11.1	139.6	7.6			2.53728	-0.0116617	-0.00713478	0.00599427
	226	0.878416	0.71924	0.61588											2.54395	-0.0115831	-0.00691821	0.0066701
	227	0.916683	0.73638	0.64443											2.55062	-0.0114519	-0.00670645	0.00734842
	228	0.940867	0.75008	0.66777											2.55728	-0.0111566	-0.00654402	0.00805779
	229	0.951113	0.75759	0.68051											2.56395	-0.0107647	-0.00637077	0.00886159
	230	0.962064	0.76873	0.6993											2.57062	-0.0103258	-0.00623	0.00978588
	231	0.967001	0.7806	0.71787											2.57728	-0.00993937	-0.00612653	0.0108779
	232	0.963765	0.79348	0.73736											2.58395	-0.00963161	-0.00607118	0.0120854
	233	0.955303	0.8033	0.7526											2.59062	-0.00937768	-0.0060026	0.0133924
	234	0.935557	0.82029	0.77534											2.59728	-0.00915272	-0.00588349	0.014785
	235	0.913593	0.84096	0.80177											2.60395	-0.00886291	-0.00578001	0.0162063
	236	0.901895	0.85501	0.82012											2.61062	-0.00847924	-0.00568376	0.0176263
	237	0.896191	0.87693	0.84924											2.61728	-0.00801553	-0.00555743	0.0190102
	238	0.905566	0.89999	0.87878											2.62395	-0.00750214	-0.00534326	0.0204103
	239	0.913655	0.91451	0.90017											2.63062	-0.00697633	-0.00508338	0.0218875
	240	0.925996	0.93448	0.93205											2.63728	-0.00647536	-0.00483673	0.0234404
	241	0.939809	0.95066	0.95445											2.64395	-0.00602545	-0.00458407	0.0250231
	242	0.952482	0.96356	0.97634											2.65062	-0.00564041	-0.00427365	0.0266332
	243	0.964947	0.97066	0.98426											2.65728	-0.00522224	-0.00391029	0.0283278
	244	0.985004	0.98029	0.99351											2.66395	-0.00474887	-0.00355055	0.0301242
	245	0.997076	0.98805	1											2.67062	-0.00421478	-0.00321967	0.0319715
	246	1	0.99137	0.99757											2.67728	-0.003631	-0.00287437	0.0338077
	247	0.997366	0.99427	0.98932											2.68395	-0.00301411	-0.00246769	0.0356948
	248	0.991413	0.9968	0.97334											2.69062	-0.0023006	-0.00200688	0.0376639
	249	0.982349	0.9995	0.95516											2.69728	-0.00154294	-0.00152922	0.0397237
	250	0.972539	1	0.94086											2.70395	-0.000753526	-0.00101547	0.041827
	251	0.94823	0.99811	0.91678											2.71062	6.07237e-05	-0.000451188	0.0439439
	252	0.915314	0.99459	0.89219											2.71728	0.000858413	0.000152802	0.0460944
	253	0.893806	0.99064	0.87609											2.72395	0.0016768	0.000739948	0.048271
	254	0.870119	0.98575	0.85854											2.73062	0.00251313	0.00128859	0.0505345
	255	0.862466	0.98192	0.84888											2.73728	0.00339639	0.00183363	0.052936
	256	0.870824	0.9754	0.8438											2.74395	0.00437763	0.00241837	0.0555585
	257	0.880137	0.97119	0.84077											2.75062	0.00550516	0.00307529	0.0584929
	258	0.895672	0.9629	0.83448											2.75728	0.0068328	0.00379599	0.0618236
	259	0.907785	0.95463	0.82961											2.76395	0.00832605	0.0045973	0.0656277
	260	0.910627	0.94916	0.82649											2.77062	0.00992695	0.00553577	0.0699771
	261	0.906727	0.94063	0.82396											2.77728	0.0116728	0.00664509	0.07498
	262	0.889637	0.92841	0.82011											2.78395	0.0135552	0.00791804	0.0807258
	263	0.85054	0.91108	0.81133											2.79062	0.0155812	0.00935943	0.0872443
	264	0.811629	0.8971	0.80324											2.79728	0.0177258	0.0110222	0.094543
	265	0.737977	0.87256	0.7909											2.80395	0.0200002	0.013005	0.102623
	266	0.649081	0.84706	0.77881											2.81062	0.0224057	0.0153741	0.111352
	267	0.558484	0.82227	0.76794											2.81728	0.0248719	0.0181895	0.120453
	268	0.501943	0.8068	0.76106											2.82395	0.0273174	0.0215523	0.129671
	269	0.425284	0.78583	0.74873											2.83062	0.0296912	0.0255829	0.138934
	270	0.361879	0.76865	0.73751											2.83728	0.0320552	0.0303727	0.148223
	271	0.326888	0.75903	0.73109											2.84395	0.0344842	0.0359518	0.157484
	272	0.281756	0.74676	0.72372											2.85062	0.0369918	0.0422961	0.166733
	273	0.243737	0.73659	0.71741											2.85728	0.0395243	0.0493671	0.176076
	274	0.211651	0.72717	0.71143											2.86395	0.0420885	0.0570782	0.185639
	275	0.193129	0.72123	0.70695											2.87062	0.0447037	0.0653668	0.195441
	276	0.169588	0.71298	0.6984											2.87728	0.0473342	0.0742546	0.205491
	277	0.15063	0.70435	0.69097											2.88395	0.0498694	0.083815	0.215815
	278	0.136319	0.69616	0.68461											2.89062	0.0523245	0.0940804	0.226436
	279	0.129246	0.69113	0.68046											2.89728	0.0548253	0.105148	0.237355
	280	0.121344	0.68287	0.67445											2.90395	0.0574847	0.117139	0.248592
	281	0.115785	0.67491	0.66693											2.91062	0.0602683	0.130186	0.260184
	282	0.112964	0.66958	0.66086											2.91728	0.0631016	0.144309	0.272098
	283	0.109625	0.66177	0.65214											2.92395	0.0659888	0.159434	0.284249
	284	0.107053	0.65417	0.64275											2.93062	0.0689491	0.175543	0.296561
	285	0.105062	0.64606	0.63191											2.93728	0.0720087	0.192584	0.308998
	286	0.10388	0.64005	0.62417											2.94395	0.0751042	0.210539	0.321459
	287	0.102241	0.6305	0.61167											2.95062	0.0782205	0.22932	0.333783
	288	0.100769	0.62065	0.59877											2.95728	0.0813809	0.248845	0.345891
	289	0.0994827	0.61041	0.58581											2.96395	0.0846392	0.269065	0.357728
	290	0.0986738	0.60316	0.57607											2.97062	0.0879777	0.289871	0.369242
	291	0.0975745	0.59135	0.55972											2.97728	0.0912581	0.311068	0.380335
	292	0.0965167	0.57821	0.54194											2.98395	0.0944102	0.332421	0.390999
	293	0.0954382	0.56454	0.52234											2.99062	0.0974202	0.353779	0.401292
	294	0.0947537	0.55542	0.50919											2.99728	0.100302	0.375068	0.411227
	295	0.0936752	0.54174	0.48956											3.00395	0.103055	0.396141	0.420843
	296	0.0926174	0.52848	0.4703											3.01062	0.105688	0.416904	0.430155
	297	0.0915596	0.51569	0.45178											3.01728	0.108247	0.437304	0.439186
	298	0.0908129	0.5074	0.43967											3.02395	0.11076	0.457342	0.447922
	299	0.0896099	0.4952	0.42166											3.03062	0.113257	0.476981	0.456388
	300	0.0883447	0.48305	0.40307											3.03728	0.115744	0.496062	0.464692
	301	0.0870173	0.47038	0.38352											3.04395	0.118181	0.514599	0.472972
	302	0.0862291	0.46174	0.36995											3.05062	0.120574	0.532646	0.481267
	303	0.0851506	0.44867	0.34943											3.05728	0.122972	0.550294	0.489663
	304	0.0841135	0.43583	0.32896											3.06395	0.125418	0.567555	0.498125
	305	0.0835535	0.42776	0.31612											3.07062	0.12791	0.584412	0.506612
	306	0.0829313	0.41624	0.2983											3.07728	0.130494	0.601015	0.514981
	307	0.0825165	0.40564	0.28193											3.08395	0.133235	0.617413	0.523116
	308	0.0822054	0.39605	0.26729											3.09062	0.13618	0.633529	0.53103
	309	0.0819772	0.39028	0.25846											3.09728	0.139326	0.649237	0.538637
	310	0.0814794	0.38247	0.24637											3.10395	0.14273	0.664489	0.545987
	311	0.0807742	0.37528	0.23578											3.11062	0.146481	0.679313	0.553094
	312	0.0798616	0.3686	0.22638											3.11728	0.150578	0.693623	0.560109
	313	0.0791564	0.36436	0.22058											3.12395	0.154992	0.707321	0.567038
	314	0.0779949	0.35823	0.21255											3.13062	0.159714	0.720402	0.573869
	315	0.0767297	0.35219	0.20496											3.13728	0.164882	0.732903	0.580639
	316	0.0753815	0.34648	0.1982											3.14395	0.170561	0.744844	0.587357
	317	0.0739711	0.34115	0.19229											3.15062	0.176749	0.75619	0.594078
	318	0.0731	0.33787	0.18868											3.15728	0.183391	0.766963	0.600799
	319	0.0721252	0.33356	0.18353											3.16395	0.190457	0.777143	0.607576
	320	0.0715237	0.32934	0.17814											3.17062	0.197968	0.78673	0.614443
	321	0.0710259	0.32524	0.17265											3.17728	0.205917	0.795696	0.62148
	322	0.0706526	0.32292	0.16917											3.18395	0.214337	0.804098	0.628695
	323	0.0698644	0.3199	0.16458											3.19062	0.22327	0.812042	0.636066
	324	0.069097	0.3176	0.16096											3.19728	0.232782	0.819568	0.643575
	325	0.068454	0.3154	0.15792											3.20395	0.242877	0.826672	0.651254
	326	0.0680184	0.31397	0.15608											3.21062	0.253535	0.833328	0.659138
	327	0.0673962	0.31169	0.15338											3.21728	0.264691	0.839589	0.667203
	328	0.0667117	0.30948	0.15088											3.22395	0.276234	0.845537	0.675476
	329	0.0661725	0.3076	0.14847											3.23062	0.288082	0.851215	0.683937
	330	0.0659236	0.30609	0.14678											3.23728	0.30028	0.856693	0.692537
	331	0.0657369	0.30374	0.14412											3.24395	0.312976	0.862085	0.701221
	332	0.0655088	0.30131	0.14118											3.25062	0.326198	0.867399	0.710035
	333	0.0652391	0.2986	0.13798											3.25728	0.339874	0.872586	0.718969
	334	0.0650317	0.29697	0.13601											3.26395	0.354004	0.877613	0.728096
	335	0.0646169	0.29465	0.13325											3.27062	0.368628	0.882508	0.737414
	336	0.0641606	0.29211	0.13084											3.27728	0.383694	0.887314	0.746903
	337	0.0636421	0.28952	0.12865											3.28395	0.399035	0.89197	0.756508
	338	0.0632272	0.28782	0.12728											3.29062	0.414594	0.896488	0.766196
	339	0.0627087	0.28523	0.12522											3.29728	0.430402	0.900896	0.776038
	340	0.0622731	0.28263	0.1229											3.30395	0.446473	0.905258	0.78594
	341	0.0618791	0.28011	0.12084											3.31062	0.462754	0.909596	0.795842
	342	0.0614435	0.27747	0.11871											3.31728	0.479146	0.913885	0.805712
	343	0.0611324	0.27565	0.1172											3.32395	0.495635	0.918169	0.815622
	344	0.0607176	0.27315	0.11499											3.33062	0.512201	0.922528	0.825581
	345	0.0604272	0.27092	0.11282											3.33728	0.52886	0.926992	0.835503
	346	0.0603027	0.2687	0.11071											3.34395	0.545549	0.931472	0.845338
	347	0.0602198	0.26725	0.10954											3.35062	0.562207	0.935865	0.855045
	348	0.0601575	0.26464	0.10775											3.35728	0.578853	0.940161	0.864636
	349	0.0600538	0.262	0.10582											3.36395	0.595536	0.944423	0.874076
	350	0.0599501	0.25943	0.10388											3.37062	0.612315	0.948675	0.883325
	351	0.0598879	0.25709	0.10182											3.37728	0.629094	0.952927	0.892339
	352	0.0597635	0.25555	0.1004											3.38395	0.645793	0.957144	0.90113
	353	0.0595561	0.25306	0.098228											3.39062	0.662388	0.961275	0.909767
	354	0.0592657	0.25063	0.096092											3.39728	0.678869	0.965307	0.918208
	355	0.0588094	0.24845	0.094035											3.40395	0.695194	0.969265	0.926402
	356	0.0585605	0.24725	0.092722											3.41062	0.711212	0.973177	0.934216
	357	0.0582701	0.24559	0.090748											3.41728	0.726851	0.977036	0.941669
	358	0.0579797	0.24408	0.088707											3.42395	0.742123	0.980777	0.948797
	359	0.0576271	0.24256	0.086709											3.43062	0.757083	0.984358	0.955605
	360	0.0571086	0.24105	0.084945											3.43728	0.771762	0.98769	0.962112
	361	0.0566523	0.24009	0.083819											3.44395	0.786114	0.990713	0.968217
	362	0.0561545	0.23865	0.08217											3.45062	0.800099	0.993474	0.973891
	363	0.0558227	0.2372	0.080576											3.45728	0.813695	0.996026	0.979129
	364	0.0554701	0.23576	0.078907											3.46395	0.82687	0.998438	0.983969
	365	0.0551797	0.23475	0.077756											3.47062	0.839615	1.00067	0.988404
	366	0.0548063	0.23313	0.075968											3.47728	0.85194	1.00268	0.992416
	367	0.0545367	0.23148	0.074148											3.48395	0.863862	1.00446	0.996022
	368	0.054433	0.22983	0.072372											3.49062	0.875374	1.00594	0.999287
	369	0.0543915	0.22821	0.070819											3.49728	0.886458	1.00717	1.0022
	370	0.0542256	0.22712	0.069701											3.50395	0.897093	1.00815	1.00472
	371	0.053873	0.22552	0.068263											3.51062	0.907251	1.00892	1.00682
	372	0.0535619	0.22381	0.066916											3.51728	0.916911	1.00947	1.00848
	373	0.0532922	0.222	0.06575											3.52395	0.926084	1.00977	1.00971
	374	0.0529604	0.22018	0.064711											3.53062	0.934828	1.0099	1.01047
	375	0.05267	0.21896	0.063952											3.53728	0.94319	1.00983	1.01078
	376	0.0522759	0.21715	0.06291											3.54395	0.951182	1.00957	1.0107
	377	0.0519026	0.21544	0.061844											3.55062	0.95872	1.00912	1.0103
	378	0.0517159	0.21381	0.060889											3.55728	0.965811	1.00848	1.00962
	379	0.0515707	0.21212	0.059621											3.56395	0.972488	1.00765	1.0087
	380	0.0513841	0.21103	0.058749											3.57062	0.978794	1.00653	1.00755
	381	0.0510937	0.20942	0.057279											3.57728	0.984669	1.00511	1.00613
	382	0.0508448	0.20777	0.055589											3.58395	0.99011	1.0035	1.0044
	383	0.0506581	0.20627	0.053902											3.59062	0.995214	1.0018	1.00234
	384	0.0505129	0.20495	0.052037											3.59728	1	1	1
	385	0.05043	0.20409	0.050835											3.60395	1.00441	0.998067	0.997435
	386	0.050264	0.20287	0.049057											3.61062	1.00838	0.996027	0.99466
	387	0.0500359	0.20151	0.047532											3.61728	1.01198	0.993883	0.991661
	388	0.0498492	0.20008	0.046234											3.62395	1.01527	0.991549	0.988424
	389	0.0496003	0.1984	0.045139											3.63062	1.01827	0.98892	0.984978
	390	0.0493722	0.19719	0.044544											3.63728	1.02092	0.986082	0.981314
	391	0.0489366	0.1954	0.043815											3.64395	1.02326	0.983117	0.977424
	392	0.0483973	0.19346	0.043121											3.65062	1.02535	0.980056	0.973303
	393	0.0476921	0.19155	0.042536											3.65728	1.02722	0.976884	0.969016
	394	0.046904	0.18965	0.04202											3.66395	1.02882	0.973611	0.964602
	395	0.0464684	0.18838	0.041515											3.67062	1.03017	0.970317	0.960033
	396	0.0458254	0.18648	0.040741											3.67728	1.03131	0.966997	0.955277
	397	0.0452447	0.18492	0.03982											3.68395	1.03227	0.963616	0.95037
	398	0.0449128	0.18371	0.038723											3.69062	1.03298	0.960102	0.94546
	399	0.0447261	0.18266	0.037611											3.69728	1.03336	0.956408	0.94057
	400	0.0447261	0.182	0.036751											3.70395	1.03344	0.952589	0.935681
	401	0.0447469	0.18099	0.035355											3.71062	1.03325	0.94871	0.930719
	402	0.0447469	0.17975	0.034001											3.71728	1.0328	0.944796	0.925685
	403	0.0445395	0.17839	0.032631											3.72395	1.03209	0.94082	0.920586
	404	0.0441661	0.17698	0.031458											3.73062	1.03121	0.936794	0.915394
	405	0.0438965	0.17591	0.030831											3.73728	1.03023	0.93275	0.91011
	406	0.0434195	0.17437	0.02995											3.74395	1.0292	0.928686	0.904741
	407	0.0429009	0.17286	0.029289											3.75062	1.02804	0.924555	0.899331
	408	0.0423617	0.17136	0.028822											3.75728	1.0267	0.920334	0.893877
	409	0.0418639	0.17002	0.028377											3.76395	1.02521	0.916053	0.88838
	410	0.0414698	0.16872	0.028048											3.77062	1.02358	0.911744	0.88282
	411	0.0413246	0.16794	0.027916											3.77728	1.02186	0.90743	0.87721
	412	0.0411172	0.16683	0.027657											3.78395	1.02001	0.903081	0.871581
	413	0.0409928	0.1658	0.0273											3.79062	1.018	0.898663	0.865978
	414	0.0409928	0.16482	0.026951											3.79728	1.01586	0.894189	0.860394
	415	0.0410965	0.16374	0.026513											3.80395	1.0136	0.889683	0.854771
	416	0.0411379	0.16307	0.026201											3.81062	1.01114	0.88516	0.849061
	417	0.0412002	0.1619	0.025828											3.81728	1.00852	0.880588	0.84331
	418	0.0412624	0.16066	0.025448											3.82395	1.00585	0.875979	0.837517
	419	0.0414076	0.15935	0.025038											3.83062	1.00319	0.87136	0.831665
	420	0.0416979	0.15803	0.02462											3.83728	1.00043	0.866734	0.825741
	421	0.0419468	0.15669	0.024015											3.84395	0.997508	0.86208	0.819808
	422	0.0420505	0.15586	0.023572											3.85062	0.994489	0.857413	0.81391
	423	0.042092	0.15472	0.022956											3.85728	0.991434	0.852756	0.80803
	424	0.0419883	0.15362	0.022348											3.86395	0.988318	0.848092	0.802154
	425	0.0418017	0.15257	0.021665											3.87062	0.985119	0.843411	0.796309
	426	0.0415735	0.15165	0.020973											3.87728	0.9819	0.838722	0.79055
	427	0.0411794	0.15068	0.020325											3.88395	0.978709	0.834058	0.784851
	428	0.0408891	0.14999	0.01999											3.89062	0.975541	0.829426	0.779195
	429	0.0403913	0.14894	0.019659											3.89728	0.972277	0.824815	0.773587
	430	0.0399142	0.1477	0.019456											3.90395	0.968875	0.820205	0.768031
	431	0.0394994	0.14653	0.019136											3.91062	0.965357	0.815589	0.762534
	432	0.0391675	0.14551	0.018889											3.91728	0.961736	0.810999	0.757086
	433	0.0388772	0.14464	0.01853											3.92395	0.958052	0.806419	0.751691
	434	0.0386905	0.14407	0.018218											3.93062	0.954318	0.801802	0.746357
	435	0.0383172	0.14329	0.017717											3.93728	0.950597	0.797147	0.741047
	436	0.0379438	0.14248	0.017086											3.94395	0.946857	0.792486	0.735805
	437	0.0376119	0.14163	0.016496											3.95062	0.943098	0.787872	0.730571
	438	0.0373423	0.1407	0.015888											3.95728	0.939366	0.783266	0.725307
	439	0.0371971	0.13966	0.015252											3.96395	0.93564	0.778682	0.720008
	440	0.0371142	0.1389	0.014815											3.97062	0.931847	0.774137	0.714696
	441	0.0370105	0.13771	0.014145											3.97728	0.927906	0.769687	0.709424
	442	0.0371349	0.13652	0.013622											3.98395	0.923847	0.765351	0.704192
	443	0.0373838	0.13524	0.013123											3.99062	0.919705	0.761034	0.699038
	444	0.0375912	0.13396	0.012527											3.99728	0.915547	0.756711	0.694006
	445	0.0377364	0.13267	0.011944											4.00395	0.9114	0.752368	0.689125
	446	0.0377157	0.1314	0.011425											4.01062	0.907293	0.748063	0.684376
	447	0.0376949	0.13048	0.011143											4.01728	0.903252	0.743757	0.679691
	448	0.0377779	0.12904	0.010874											4.02395	0.899281	0.739384	0.675007
	449	0.0377986	0.12743	0.010677											4.03062	0.895363	0.734971	0.670283
	450	0.0377157	0.12579	0.010437											4.03728	0.891415	0.730552	0.665515
	451	0.037446	0.12426	0.010283											4.04395	0.887439	0.726153	0.66072
	452	0.0371142	0.12285	0.010117											4.05062	0.883421	0.721756	0.655951
	453	0.0369068	0.12204	0.0099768											4.05728	0.879341	0.717381	0.651182
	454	0.0365127	0.12104	0.0097491											4.06395	0.875207	0.71306	0.646403
	455	0.0360771	0.12029	0.0095705											4.07062	0.871005	0.7088	0.641675
	456	0.0353719	0.11965	0.0093305											4.07728	0.866735	0.704626	0.637027
	457	0.0344593	0.11904	0.0091378											4.08395	0.862374	0.700523	0.632405
	458	0.0335052	0.11838	0.0088506											4.09062	0.857985	0.696451	0.627693
	459	0.0327378	0.11773	0.0085458											4.09728	0.853647	0.692331	0.622958
	460	0.032323	0.11718	0.0083917											4.10395	0.849398	0.688139	0.618293
	461	0.0319704	0.11637	0.008241											4.11062	0.845254	0.683904	0.613723
	462	0.0318667	0.11536	0.0080624											4.11728	0.841198	0.679624	0.609211
	463	0.0318459	0.11439	0.0078644											4.12395	0.837131	0.675322	0.604746
	464	0.0320326	0.11338	0.0074984											4.13062	0.833018	0.671027	0.600391
	465	0.0323852	0.11241	0.0070622											4.13728	0.828856	0.666788	0.59611
	466	0.0328415	0.11131	0.0066716											4.14395	0.824652	0.662648	0.591845
	467	0.0331111	0.11063	0.0063476											4.15062	0.820405	0.658633	0.587553
	468	0.0334015	0.10962	0.0058992											4.15728	0.816102	0.654706	0.583266
	469	0.0333393	0.10889	0.0054858											4.16395	0.81183	0.650819	0.579073
	470	0.0329867	0.10823	0.0051863											4.17062	0.807587	0.646927	0.574932
	471	0.0324267	0.10764	0.0051478											4.17728	0.803393	0.643067	0.570816
	472	0.0317007	0.1072	0.0053247											4.18395	0.79922	0.639252	0.566705
	473	0.0309126	0.1066	0.0055647											4.19062	0.795053	0.635407	0.562665
	474	0.0301451	0.10614	0.0057696											4.19728	0.79093	0.631528	0.558689
	475	0.0296681	0.10582	0.0058256											4.20395	0.786817	0.627675	0.554708
	476	0.0291288	0.10523	0.0058309											4.21062	0.782753	0.623915	0.550746
	477	0.0289422	0.10461	0.0058029											4.21728	0.778677	0.620211	0.546828
	478	0.0292118	0.1039	0.0057241											4.22395	0.774574	0.616491	0.542932
	479	0.0294814	0.10286	0.0055944											4.23062	0.770489	0.612784	0.53896
	480	0.0292325	0.10176	0.0055016											4.23728	0.766454	0.609132	0.534907
	481	0.0285896	0.10058	0.0055174											4.24395	0.762489	0.605519	0.530849
	482	0.0276977	0.099559	0.0056207											4.25062	0.758496	0.601907	0.526906
	483	0.0271999	0.098922	0.0057083											4.25728	0.75444	0.598279	0.523134
	484	0.0268058	0.097948	0.0057293											4.26395	0.750374	0.594678	0.519502
	485	0.0264117	0.09707	0.0056452											4.27062	0.746287	0.591143	0.515972
	486	0.0260384	0.096179	0.0055401											4.27728	0.742137	0.587683	0.512505
	487	0.0261421	0.095469	0.0054403											4.28395	0.737923	0.584297	0.509091
	488	0.0266399	0.094866	0.0052949											4.29062	0.733725	0.58095	0.505641
	489	0.0273658	0.094247	0.0051373											4.29728	0.729616	0.577663	0.502114
	490	0.0279881	0.093737	0.0049586											4.30395	0.725541	0.574377	0.498551
	491	0.0282162	0.093466	0.0048711											4.31062	0.721464	0.57106	0.494983
	492	0.0285481	0.093112	0.0048623											4.31728	0.717425	0.567677	0.491453
	493	0.0288592	0.092886	0.0049201											4.32395	0.713497	0.564233	0.487974
	494	0.0288177	0.09259	0.0050182											4.33062	0.709705	0.560771	0.484587
	495	0.0285066	0.092199	0.0051968											4.33728	0.705978	0.557251	0.48127
	496	0.028154	0.091797	0.0055174											4.34395	0.702296	0.553719	0.478029
	497	0.0279051	0.091313	0.0058782											4.35062	0.698675	0.550226	0.474868
	498	0.0278221	0.090929	0.0062653											4.35728	0.695072	0.546822	0.471775
	499	0.0276355	0.090412	0.0065385											4.36395	0.691405	0.543478	0.468648
	500	0.0273866	0.090111	0.0066191											4.37062	0.687637	0.540147	0.465423
	501	0.0270547	0.089616	0.0066681											4.37728	0.683892	0.536858	0.46218
	502	0.0268058	0.089029	0.0066068											4.38395	0.680207	0.533647	0.458959
	503	0.0266192	0.088409	0.0064369											4.39062	0.676551	0.530509	0.4558
	504	0.0265154	0.087556	0.00619											4.39728	0.672887	0.527388	0.452671
	505	0.0263703	0.086562	0.005922											4.40395	0.669194	0.524238	0.44961
	506	0.0262458	0.085596	0.0056995											4.41062	0.665507	0.521037	0.446672
	507	0.0262458	0.084615	0.0055892											4.41728	0.661773	0.517851	0.443774
	508	0.0262873	0.083699	0.0055874											4.42395	0.658009	0.514722	0.440882
	509	0.0263495	0.083102	0.0056067											4.43062	0.654264	0.511633	0.437982
	510	0.026474	0.082218	0.0055682											4.43728	0.650557	0.508564	0.435133
	511	0.0265569	0.081515	0.0055191											4.44395	0.646925	0.505577	0.432348
	512	0.0266192	0.080961	0.0054386											4.45062	0.643294	0.502718	0.42959
	513	0.0267436	0.080406	0.0053492											4.45728	0.639657	0.499921	0.426892
	514	0.0268266	0.079766	0.0051776											4.46395	0.636061	0.497133	0.424217
	515	0.0267851	0.078993	0.0047414											4.47062	0.632511	0.494334	0.421541
	516	0.0266399	0.078288	0.0043106											4.47728	0.629004	0.491514	0.418833
	517	0.0262873	0.077723	0.0038779											4.48395	0.625492	0.488649	0.416129
	518	0.025831	0.077307	0.0036415											4.49062	0.621981	0.485762	0.413457
	519	0.0253332	0.076935	0.0035189											4.49728	0.618503	0.482919	0.410816
	520	0.0249391	0.076687	0.0033998											4.50395	0.615007	0.480076	0.408232
	521	0.0243584	0.076291	0.0033647											4.51062	0.611469	0.477206	0.405687
	522	0.0237569	0.075824	0.0034628											4.51728	0.607903	0.474321	0.403199
	523	0.0232591	0.075166	0.0035311											4.52395	0.604331	0.471451	0.400717
	524	0.0228235	0.074441	0.0034926											4.53062	0.600815	0.468626	0.398214
	525	0.0223672	0.073718	0.0032176											4.53728	0.597287	0.465846	0.395658
	526	0.0219109	0.073126	0.00282											4.54395	0.593773	0.463134	0.393096
	527	0.0214754	0.072629	0.0025135											4.55062	0.590251	0.460464	0.390558
	528	0.021102	0.07221	0.0021281											4.55728	0.586722	0.457837	0.388045
	529	0.0208531	0.071793	0.0017445											4.56395	0.58318	0.455222	0.38555
	530	0.0205628	0.071419	0.0013802											4.57062	0.579612	0.452583	0.383084
	531	0.0202516	0.070975	0.0010299											4.57728	0.576057	0.449883	0.380672
	532	0.0201687	0.070629	0.00087752											4.58395	0.57251	0.447147	0.378288
	533	0.0201064	0.070009	0.00074791											4.59062	0.568991	0.444449	0.375982
	534	0.0201064	0.069286	0.00069536											4.59728	0.565501	0.441833	0.373747
	535	0.0201479	0.068644	0.00074266											4.60395	0.562092	0.439317	0.371595
	536	0.0202101	0.068099	0.00081447											4.61062	0.55874	0.436887	0.369461
	537	0.0205005	0.067547	0.0006796											4.61728	0.555424	0.434548	0.367289
	538	0.0209153	0.066882	0.00046416											4.62395	0.552117	0.43231	0.365077
	539	0.0212057	0.066134	0.00018041											4.63062	0.548845	0.430124	0.362801
	540	0.0212265	0.065469	-6.4807e-05											4.63728	0.545603	0.427959	0.360528
	541	0.0210398	0.06504	-0.0001664											4.64395	0.542328	0.425803	0.35831
	542	0.0207702	0.064787	-0.00011035											4.65062	0.538998	0.423675	0.356172
	543	0.0203346	0.064694	0.00016114											4.65728	0.535688	0.421515	0.354104
	544	0.0195879	0.064699	0.00075492											4.66395	0.532445	0.419271	0.352076
	545	0.0189864	0.064769	0.0012646											4.67062	0.529245	0.417	0.350074
	546	0.0180946	0.064965	0.0021649											4.67728	0.526068	0.414699	0.348016
	547	0.0173894	0.065168	0.0029951											4.68395	0.522928	0.412357	0.345845
	548	0.0170368	0.06513	0.0035907											4.69062	0.519827	0.409995	0.343648
	549	0.0169745	0.064802	0.0038849											4.69728	0.516678	0.407681	0.341556
	550	0.0170368	0.064071	0.0038884											4.70395	0.513454	0.40545	0.339576
	551	0.0172442	0.063175	0.0038394											4.71062	0.510186	0.403172	0.337657
	552	0.0175345	0.062282	0.0038499											4.71728	0.506875	0.400875	0.335775
	553	0.0178457	0.061466	0.0038604											4.72395	0.50355	0.398612	0.333935
	554	0.018302	0.060661	0.0039953											4.73062	0.500245	0.396374	0.332094
	555	0.018696	0.060058	0.0041424											4.73728	0.497005	0.394114	0.330187
	556	0.0190694	0.059286	0.0043316											4.74395	0.493811	0.391826	0.328233
	557	0.019505	0.058452	0.0045137											4.75062	0.490631	0.389617	0.32623
	558	0.0198576	0.057652	0.0045032											4.75728	0.487543	0.387451	0.324217
	559	0.0201479	0.056854	0.0043526											4.76395	0.484537	0.385265	0.32223
	560	0.0203346	0.056231	0.0041844											4.77062	0.481586	0.382993	0.320261
	561	0.0205005	0.055787	0.0041424											4.77728	0.478634	0.3807	0.318305
	562	0.020625	0.055453	0.0042195											4.78395	0.475673	0.378438	0.316353
	563	0.0207287	0.055157	0.0044384											4.79062	0.472682	0.376236	0.314444
	564	0.020625	0.055054	0.0047292											4.79728	0.469625	0.37411	0.31254
	565	0.0203346	0.054999	0.0050952											4.80395	0.466528	0.37205	0.310628
	566	0.0199405	0.054979	0.0055314											4.81062	0.463441	0.37006	0.308726
	567	0.0196294	0.054806	0.0059798											4.81728	0.460367	0.368121	0.306872
	568	0.0192768	0.054557	0.0063511											4.82395	0.45727	0.366172	0.305076
	569	0.0187583	0.054271	0.006549											4.83062	0.454152	0.3642	0.303313
	570	0.0182812	0.053744	0.0066016											4.83728	0.451037	0.362194	0.301602
	571	0.0178664	0.053092	0.0066191											4.84395	0.447962	0.360191	0.299942
	572	0.017576	0.052389	0.0067172											4.85062	0.444895	0.358206	0.298292
	573	0.0173271	0.051684	0.0068223											4.85728	0.441843	0.356199	0.29662
	574	0.0169538	0.050994	0.0069834											4.86395	0.438817	0.35417	0.294914
	575	0.0165182	0.050284	0.0071551											4.87062	0.435834	0.352089	0.293236
	576	0.0162486	0.049611	0.0074528											4.87728	0.432861	0.350002	0.291602
	577	0.0160827	0.049265	0.0078592											4.88395	0.429876	0.347944	0.289992
	578	0.0159167	0.048996	0.0083216											4.89062	0.426853	0.345915	0.288418
	579	0.0157508	0.048713	0.0087437											4.89728	0.423808	0.343876	0.286873
	580	0.0157923	0.048381	0.0089557											4.90395	0.420734	0.341815	0.28536
	581	0.0160827	0.047844	0.0090152											4.91062	0.417643	0.339809	0.283844
	582	0.016539	0.04726	0.0088541											4.91728	0.414539	0.337883	0.282343
	583	0.0169953	0.046554	0.0085616											4.92395	0.411454	0.336037	0.280867
	584	0.0172442	0.045716	0.0083391											4.93062	0.408387	0.33421	0.279408
	585	0.0173479	0.044981	0.0081727											4.93728	0.405341	0.332405	0.277954
	586	0.0173479	0.044306	0.0081394											4.94395	0.402353	0.330624	0.276502
	587	0.0172856	0.043638	0.0083549											4.95062	0.399413	0.328821	0.275007
	588	0.0171612	0.043131	0.0085563											4.95728	0.396577	0.326917	0.273439
	589	0.017099	0.042727	0.0089399											4.96395	0.393793	0.324885	0.271839
	590	0.0170782	0.042524	0.0091728											4.97062	0.391075	0.322784	0.27024
	591	0.0170782	0.042331	0.0094216											4.97728	0.388374	0.320685	0.268661
	592	0.0170782	0.04206	0.009679											4.98395	0.385651	0.3186	0.267074
	593	0.0170368	0.041728	0.009877											4.99062	0.382903	0.316523	0.265523
	594	0.0169123	0.041495	0.009954											4.99728	0.380037	0.314461	0.264078
	595	0.0167256	0.041633	0.010036											5.00395	0.377092	0.312402	0.262726
	596	0.0163523	0.041821	0.010101											5.01062	0.374125	0.310362	0.261421
	597	0.0158338	0.041962	0.01021											5.01728	0.371193	0.308369	0.260082
	598	0.0152945	0.042065	0.01038											5.02395	0.368314	0.306438	0.258704
	599	0.0147967	0.042145	0.010613											5.03062	0.365452	0.304543	0.257339
	600	0.0145063	0.042313	0.010826											5.03728	0.362653	0.302697	0.255992
	601	0.0144234	0.042388	0.011031											5.04395	0.359867	0.30093	0.254621
	602	0.0144026	0.042165	0.011422											5.05062	0.357094	0.29927	0.253177
	603	0.0144234	0.041608	0.011833											5.05728	0.354341	0.297685	0.251722
	604	0.0143819	0.041131	0.012305											5.06395	0.351624	0.296156	0.250359
	605	0.0142989	0.04071	0.012781											5.07062	0.34897	0.294654	0.249044
	606	0.0141952	0.040489	0.013173											5.07728	0.346324	0.293141	0.247686
	607	0.0139048	0.040346	0.013487											5.08395	0.343721	0.291567	0.246252
	608	0.013573	0.04011	0.013883											5.09062	0.341154	0.289927	0.244819
	609	0.0133448	0.039789	0.014284											5.09728	0.338598	0.28821	0.243431
	610	0.0132411	0.0396	0.014788											5.10395	0.336026	0.286435	0.242043
	611	0.0132204	0.039256	0.015217											5.11062	0.33339	0.284616	0.240648
	612	0.0131582	0.038943	0.015557											5.11728	0.33074	0.282798	0.23927
	613	0.0130337	0.038451	0.015715											5.12395	0.328081	0.281015	0.237937
	614	0.01293	0.037992	0.015927											5.13062	0.32541	0.279238	0.236593
	615	0.0128471	0.037583	0.016079											5.13728	0.322783	0.277472	0.23519
	616	0.0127019	0.037106	0.016091											5.14395	0.320247	0.275718	0.233752
	617	0.0124737	0.036707	0.015969											5.15062	0.317836	0.273998	0.232384
	618	0.012287	0.036268	0.015862											5.15728	0.31553	0.272247	0.231122
	619	0.0122663	0.035786	0.015769											5.16395	0.313264	0.270475	0.229927
	620	0.0123908	0.035321	0.015829											5.17062	0.311006	0.268753	0.228774
	621	0.0127226	0.034872	0.015971											5.17728	0.308691	0.267097	0.227646
	622	0.0132826	0.034561	0.016006											5.18395	0.306343	0.265472	0.226536
	623	0.0139463	0.034692	0.016198											5.19062	0.304015	0.263885	0.225344
	624	0.0146308	0.03494	0.016454											5.19728	0.30171	0.262429	0.224045
	625	0.0151286	0.035354	0.016675											5.20395	0.299383	0.26108	0.2227
	626	0.0153152	0.035665	0.017001											5.21062	0.296987	0.259737	0.221382
	627	0.0152323	0.035738	0.017365											5.21728	0.294546	0.258362	0.22012
	628	0.0148175	0.035515	0.017726											5.22395	0.292088	0.256987	0.218881
	629	0.0142574	0.035033	0.01829											5.23062	0.289627	0.255621	0.217669
	630	0.01349	0.034217	0.018948											5.23728	0.287182	0.254198	0.21649
	631	0.013013	0.033703	0.019283											5.24395	0.284827	0.25271	0.215345
	632	0.0127434	0.033309	0.019311											5.25062	0.282597	0.251196	0.214226
	633	0.0126189	0.032967	0.019181											5.25728	0.280506	0.249714	0.213122
	634	0.0127019	0.032566	0.018971											5.26395	0.278454	0.248277	0.212043
	635	0.0129508	0.032373	0.01875											5.27062	0.276362	0.246827	0.21098
	636	0.0130545	0.032159	0.018442											5.27728	0.274256	0.245399	0.209908
	637	0.0130545	0.031637	0.018192											5.28395	0.272189	0.243993	0.208817
	638	0.0128885	0.031065	0.018113											5.29062	0.270197	0.242647	0.207768
	639	0.0125774	0.030227	0.018279											5.29728	0.268228	0.241302	0.206796
	640	0.0122663	0.029487	0.018696											5.30395	0.266286	0.239944	0.205849
	641	0.0118722	0.028965	0.018953											5.31062	0.26443	0.238581	0.20492
	642	0.0113329	0.02845	0.019158											5.31728	0.262644	0.237227	0.204021
	643	0.0107315	0.028121	0.019453											5.32395	0.260868	0.235947	0.203175
	644	0.0101092	0.028084	0.019821											5.33062	0.259034	0.234722	0.202313
	645	0.00948699	0.028094	0.020311											5.33728	0.257182	0.233548	0.201378
	646	0.0089892	0.028076	0.020777											5.34395	0.255317	0.232339	0.200437
	647	0.00861586	0.028004	0.021202											5.35062	0.25341	0.231114	0.199524
	648	0.00834623	0.027956	0.021802											5.35728	0.251413	0.229905	0.198642
	649	0.00822178	0.027906	0.022621											5.36395	0.249416	0.228727	0.197775
	650	0.00820104	0.02781	0.023471											5.37062	0.24751	0.227547	0.19691
	651	0.00813882	0.027622	0.02417											5.37728	0.245655	0.226313	0.196057
	652	0.00805585	0.027273	0.024693											5.38395	0.243839	0.225078	0.195178
	653	0.00797289	0.027238	0.025154											5.39062	0.242041	0.223832	0.194254
	654	0.00793141	0.027328	0.025728											5.39728	0.240368	0.222569	0.19333
	655	0.00795215	0.027589	0.026445											5.40395	0.238782	0.22125	0.192419
	656	0.00801437	0.027931	0.027175											5.41062	0.237208	0.219909	0.19157
	657	0.00780696	0.028392	0.027727											5.41728	0.235598	0.218599	0.190773
	658	0.00759955	0.028834	0.028039											5.42395	0.233978	0.217336	0.190003
	659	0.00732991	0.029078	0.02821											5.43062	0.232373	0.216149	0.189297
	660	0.00706028	0.028972	0.028447											5.43728	0.230717	0.215032	0.188654
	661	0.00674916	0.028541	0.02861											5.44395	0.229011	0.214	0.188102
	662	0.00627211	0.027717	0.028736											5.45062	0.227301	0.213033	0.187595
	663	0.00577433	0.027105	0.028918											5.45728	0.225696	0.212113	0.187087
	664	0.00562914	0.026608	0.029247											5.46395	0.224213	0.211265	0.186591
	665	0.00583655	0.026279	0.029655											5.47062	0.222808	0.210492	0.186066
	666	0.00647953	0.026044	0.030106											5.47728	0.221435	0.209755	0.185486
	667	0.0073714	0.025808	0.030586											5.48395	0.22006	0.209013	0.18483
	668	0.0081803	0.025918	0.031018											5.49062	0.218737	0.208261	0.18413
	669	0.00900994	0.026174	0.031323											5.49728	0.217443	0.207514	0.183523
	670	0.00971514	0.026287	0.031591
	671	0.0101715	0.026121	0.031889
	672	0.0104411	0.025725	0.032221
	673	0.0102752	0.025436	0.033052
	674	0.00992255	0.025173	0.0334
	675	0.00952847	0.024814	0.033912
	676	0.00927958	0.024407	0.034376
	677	0.00911365	0.024096	0.03495
	678	0.0089892	0.024084	0.03569
	679	0.00882327	0.024179	0.036183
	680	0.0086366	0.024352	0.036578
	681	0.00847067	0.024774	0.037033
	682	0.00844993	0.025012	0.037399
	683	0.00847067	0.025045	0.037692
	684	0.00859512	0.024829	0.037763
	685	0.00876105	0.024131	0.037578
	686	0.00890624	0.023496	0.037508
	687	0.00909291	0.022668	0.037627
	688	0.00925884	0.021852	0.037867
	689	0.0093418	0.021263	0.038138
	690	0.0093418	0.020703	0.03856
	691	0.00915513	0.020244	0.039193
	692	0.00876105	0.019815	0.039886
	693	0.00820104	0.019388	0.040573
	694	0.00764103	0.019408	0.041091
	695	0.00724695	0.019647	0.041734
	696	0.00728843	0.01985	0.042181
	697	0.00743362	0.01997	0.042857
	698	0.00762029	0.01984	0.043421
	699	0.00784844	0.019707	0.043997
	700	0.0081803	0.019441	0.044579
	701	0.00847067	0.018798	0.045185
	702	0.00865734	0.018236	0.045954
	703	0.00869883	0.017817	0.04684
	704	0.00867809	0.017325	0.047204
	705	0.0085329	0.017037	0.047451
	706	0.008284	0.016735	0.047469
	707	0.00801437	0.016565	0.047493
	708	0.00776548	0.016753	0.04749
	709	0.00749584	0.016949	0.047441
	710	0.00718473	0.017006	0.047421
	711	0.00670768	0.017129	0.047807
	712	0.00627211	0.016979	0.048665
	713	0.00620989	0.016916	0.050057
	714	0.00639656	0.016537	0.051198
	715	0.00662471	0.016015	0.052098
	716	0.00685287	0.01537	0.053173
	717	0.00720547	0.014939	0.054072
	718	0.0078277	0.01459	0.054403
	719	0.00849142	0.014492	0.054198
	720	0.00903068	0.014974	0.053194
	721	0.00944551	0.016025	0.05207
	722	0.00963218	0.016946	0.051443
	723	0.00973588	0.017988	0.05072
	724	0.00965292	0.018716	0.050185
	725	0.00942477	0.019303	0.05015
	726	0.00919661	0.019544	0.0509
	727	0.00900994	0.01918	0.052375
	728	0.00890624	0.018703	0.054028
	729	0.00892698	0.018429	0.055002
	730	0.00882327	0.018349	0.056151
	731	0.00876105	0.018432	0.057365
	732	0.00849142	0.018475	0.05839
	733	0.00805585	0.018156	0.058873
	734	0.00751658	0.017656	0.058845
	735	0.00689435	0.017029	0.058631
	736	0.00637582	0.016507	0.058328
	737	0.0060647	0.015819	0.058109
	738	0.00579507	0.015139	0.057834
	739	0.00591952	0.014836	0.057833
	740	0.00614767	0.014725	0.058153
	741	0.00645878	0.014991	0.058826
	742	0.00685287	0.014913	0.059344
	743	0.00716398	0.014793	0.059821
	744	0.00749584	0.014981	0.059647
	745	0.00768251	0.014921	0.059206
	746	0.00788992	0.014775	0.058693
	747	0.00840845	0.01401	0.057712
	748	0.00892698	0.013094	0.057079
	749	0.00944551	0.012532	0.056528
	750	0.0096944	0.01197	0.056508
	751	0.00979811	0.011581	0.056317
	752	0.00954921	0.01132	0.056419
	753	0.00907217	0.011508	0.056748
	754	0.00826326	0.012027	0.057262
	755	0.00714324	0.012529	0.058402
	756	0.00614767	0.013144	0.05901
	757	0.00538025	0.013174	0.059379
	758	0.00469579	0.013167	0.059912
	759	0.00448838	0.013214	0.059973
	760	0.00440541	0.012946	0.060132
	761	0.00438467	0.012612	0.0598
	762	0.00450912	0.012339	0.059821
	763	0.00457134	0.012025	0.060759
	764	0.00477875	0.012534	0.061705
	765	0.00523506	0.012632	0.062895
	766	0.00583655	0.012805	0.06415
	767	0.00679064	0.013041	0.065613
	768	0.00803511	0.012886	0.067018
	769	0.00894772	0.013099	0.06771
	770	0.00950773	0.012994	0.068046
	771	0.00950773	0.012557	0.067946
	772	0.00919661	0.012153	0.066655
	773	0.00871957	0.011237	0.065604
	774	0.00851216	0.010873	0.065009
	775	0.00844993	0.010371	0.064634
	776	0.00834623	0.010042	0.064683
	777	0.0089892	0.0096107	0.064431
	778	0.00950773	0.0095154	0.064707
	779	0.0102337	0.0097989	0.064681
	780	0.0108352	0.010183	0.06456
	781	0.0108559	0.011132	0.064289
	782	0.0108559	0.012133	0.064042
	783	0.0108559	0.013312	0.064543
	784	0.0108559	0.01403	0.064627
	785	0.011167	0.014271	0.06456
	786	0.0111463	0.014146	0.06497
	787	0.011167	0.013548	0.064452
	788	0.0109389	0.012898	0.064305
	789	0.0105655	0.012662	0.06404
	790	0.010047	0.011684	0.063923
	791	0.00950773	0.01143	0.063996
	792	0.00930032	0.011435	0.06432
	793	0.0092381	0.011731	0.065144
	794	0.00963218	0.011558	0.06735
	795	0.0103166	0.01138	0.069167
	796	0.0110011	0.011295	0.070526
	797	0.0117892	0.011019	0.071615
	798	0.0121211	0.011523	0.072983
	799	0.0118307	0.011465	0.073919
	800	0.0111463	0.011016	0.074779
	801	0.0103166	0.010419	0.074439
	802	0.00919661	0.0088553	0.073148
	803	0.00820104	0.0080347	0.072348
	804	0.00726769	0.0071614	0.072435
	805	0.00664545	0.0064386	0.071806
	806	0.00612693	0.0057886	0.069624
	807	0.00594026	0.0056406	0.067841
	808	0.00620989	0.0052817	0.066611
	809	0.00652101	0.0040695	0.065487
	810	0.00724695	0.0033794	0.064208
	811	0.00755807	0.0032263	0.063325
	812	0.00795215	0.0034346	0.062781
	813	0.00840845	0.0034371	0.063781
	814	0.00886476	0.0030758	0.064807
	815	0.00921735	0.003274	0.065047
	816	0.0089892	0.0031184	0.065291
	817	0.00836697	0.0016428	0.065387
	818	0.0078277	0.00048335	0.065438
	819	0.00757881	-0.00028208	0.065287
	820	0.00741288	-0.00032474	0.06466
	821	0.00703954	4.4169e-05	0.064926
	822	0.00647953	0.00018722	0.064606
	823	0.00589878	0.00037543	0.064289
	824	0.00531802	0.0004181	0.063998
	825	0.00496542	0.00061886	0.063839
	826	0.004198	0.0009953	0.064277
	827	0.00301576	0.0021171	0.064455
	828	0.00224834	0.003131	0.06469
	829	0.001875	0.0036454	0.064942
	830	0.00172981	0.0047873	0.064636
	831	0.00148092	0.0047798	0.063364
	832	0.000983129	0.0042553	0.06108
	833	0.000651271	0.0030507	0.057423
	834	0.000692754	0.0027319	0.055559
	835	0.00102461	0.0033568	0.054515
	836	0.00121128	0.0045815	0.053708
	837	0.000609789	0.0068677	0.0553
	838	0.000194967	0.0091916	0.058101
	839	-3.31858e-05	0.010717	0.061558
	840	-0.000323561	0.010845	0.068239

## Sheet: 3
Fig. 3b	Number (%)	Size (nm)	PEDOT:PSS	PEDOT:AlgS		Inset, Average hydrodynamic diameter (µm)	PSS	AlgS		Fig. 3c	Zeta Potential (mV)	AlgS0.5	AlgS1	AlgS2	PSS		Fig. 3f	Viscosity (mPa.s)	Shear Rate	PEDOT:PSS	PEDOT:AlgS		Fig. 3f	Modulus (Pa)	Crosslinking time	G' (PEDOT:AlgS)	G'' (PEDOT:AlgS)	G' (PEDOT:PSS)	G'' (PEDOT:PSS)		Fig. 3i		Retention time (min)	PEDOT:AlgS (before)	PEDOT:AlgS (after)	PEDOT:PSS (before)	PEDOT:PSS (after)
		0.4	0	0			5.195	0.81				-40.2	-50.9	-59.5	-32.6				0.1	4703200	-2263.6				0	256.99	344.32	79.653	366.92				2.50292	0.0373945	0.0330642	-0.0188498	0.00797052
		0.463	0	0			5.718	0.803				-39.8	-51.8	-59.4	-32.9				0.105	4666300	848.89				0.01	1149.2	1125.1	61.544	353.03				2.50958	0.0379223	0.0330857	-0.0190119	0.00853022
		0.536	0	0			5.302	0.784				-40.4	-55	-59.7	-33.3				0.11	4471500	1028.7				0.02	2854.9	1764.7	53.495	328.23				2.51625	0.0384236	0.0334518	-0.0191407	0.0090483
		0.621	0	0															0.115	4290200	1386.2				0.03	4329.4	2187.4	43.299	306.34				2.52292	0.0389928	0.0341877	-0.0192081	0.00951535
		0.719	0	0		Avg	5.405	0.799			Avg	-40.1333	-52.5667	-59.5333	-32.9333				0.12	4099100	1561.6				0.03	5634.9	2760.6	42.011	292.36				2.52958	0.0397091	0.0352188	-0.0192109	0.00994055
		0.833	0	0		STD	0.276295	0.0134536			STD	0.305505	2.15484	0.152753	0.351188				0.126	3921300	1608.8				0.04	6718.3	2727.5	32.996	279.36				2.53625	0.0406279	0.0364373	-0.0191542	0.0103203
		0.965	0	0															0.132	3756600	1706.9				0.05	7472.5	3108.7	15.623	255.34				2.54292	0.041755	0.0377521	-0.0190717	0.0106533
		1.12	0	0															0.138	3583700	1922.7				0.06	8598.5	3604.3	27.205	246.28				2.54958	0.0431027	0.0390499	-0.0189702	0.0109418
		1.29	0	0															0.145	3413900	1929.2				0.07	9781.8	3894.4	46.929	239.38				2.55625	0.0446633	0.0402849	-0.0188645	0.0112047
		1.5	0	0															0.152	3244300	1527.8				0.08	10867	4266.2	50.53	231.59				2.56292	0.0464077	0.0414458	-0.0187771	0.011463
		1.74	0	0															0.159	3089200	1491.4				0.08	11674	4570.1	47.477	231.35				2.56958	0.0483245	0.0425503	-0.0187207	0.0117069
		2.01	0	0															0.167	2949800	1272.1				0.09	12406	5052.3	45.745	227.03				2.57625	0.0503035	0.0436504	-0.0186898	0.0119321
		2.33	0	0															0.174	2820700	1093.9				0.1	13071	4850.8	44.128	221.16				2.58292	0.0522195	0.0447715	-0.0186557	0.0121409
		2.7	0	0															0.183	2697500	633.69				0.11	13490	5057.6	41.925	216.83				2.58958	0.0539931	0.0459773	-0.0185929	0.0123503
		3.12	0	0															0.191	2582900	480.63				0.12	14378	5497.5	40.586	213.51				2.59625	0.0556112	0.0472516	-0.0184917	0.0125725
		3.62	0	0															0.2	2462400	519.17				0.13	15440	5611.4	39.917	209.86				2.60292	0.0570747	0.0486082	-0.0183421	0.0128078
		4.19	0	0															0.21	2356500	372.65				0.13	16467	6031	39.125	206.45				2.60958	0.0583404	0.0500662	-0.0181276	0.0130604
		4.85	0	0															0.22	2242400	84.286				0.14	17567	6262.7	38.282	203.07				2.61625	0.059394	0.0516236	-0.017855	0.0133214
		5.61	0	0															0.23	2127800	85.253				0.15	18441	6530.5	37.163	199.65				2.62292	0.0603156	0.0532152	-0.017547	0.0135823
		6.5	0	0															0.241	2021800	-120.98				0.16	19121	6772.9	36.16	196.94				2.62958	0.0612269	0.0547244	-0.0172364	0.0138448
		7.53	0	0															0.253	1922600	-167.01				0.17	19910	6960.9	35.622	194.52				2.63625	0.0622871	0.0560943	-0.0169158	0.0141084
		8.72	0	0															0.265	1841800	-12.795				0.18	20884	7163.2	35.009	191.79				2.64292	0.0636282	0.0573236	-0.0165728	0.014377
		10.1	0	0															0.277	1771400	190.68				0.18	21862	7378.5	33.777	189.7				2.64958	0.0653584	0.0584548	-0.0161859	0.0146462
		11.7	0	0															0.29	1703700	193.06				0.19	22814	7604	32.985	187.56				2.65625	0.0675721	0.059508	-0.0157264	0.0149085
		13.5	0	0															0.304	1640600	653.2				0.2	23729	7815.7	32.987	185.83				2.66292	0.0702391	0.0605207	-0.0151685	0.0151495
		15.7	0	0															0.319	1565400	642.74				0.21	24620	8030.8	33.136	184.01				2.66958	0.0732171	0.0615271	-0.0145122	0.0153413
		18.2	0	0															0.334	1483500	886.45				0.22	25525	8240.2	32.75	181.81				2.67625	0.0762959	0.0625569	-0.0137854	0.0154798
		21	0	0															0.35	1410800	977.58				0.23	26433	8460.4	31.646	180.06				2.68292	0.0792447	0.0635709	-0.0130154	0.0155745
		24.4	0	0															0.366	1339500	963.99				0.23	27314	8645.2	30.599	178.27				2.68958	0.0819211	0.0645095	-0.0122328	0.0156329
		28.2	0	0															0.384	1268200	819.05				0.24	28173	8841.4	30.148	176.28				2.69625	0.084246	0.0653449	-0.0114753	0.0156638
		32.7	0	0															0.402	1215200	579.17				0.25	29026	9026.3	30.015	174.65				2.70292	0.0862628	0.0660143	-0.0107718	0.0156891
		37.8	0	0															0.421	1166400	327.85				0.26	29871	9224.3	29.847	173.51				2.70958	0.0880496	0.0664741	-0.0101026	0.0157463
		43.8	0	0															0.441	1111300	206.39				0.27	30708	9382.4	29.77	172.19				2.71625	0.0896724	0.0667484	-0.009435	0.01585
		50.7	0	0															0.462	1052200	167.06				0.28	31519	9534.8	29.392	170.62				2.72292	0.0912	0.0669282	-0.0087459	0.0159954
		58.8	0	0															0.484	1000500	308.25				0.28	32350	9735.2	28.593	169.26				2.72958	0.0926221	0.0671163	-0.00804576	0.0161836
		68.1	0	0															0.507	971840	402.5				0.29	33201	9897.1	28.194	168.06				2.73625	0.0939321	0.067338	-0.00732049	0.0164128
		78.8	0	0															0.531	938730	605.5				0.3	34024	10062	28.307	166.46				2.74292	0.0950507	0.0676471	-0.00655291	0.0166713
		91.3	0	0															0.556	886870	799.68				0.31	34824	10228	28.135	164.93				2.74958	0.0959205	0.0680708	-0.00575958	0.0169389
		106	0	0															0.582	837340	754.44				0.32	35549	10435	27.308	163.67				2.75625	0.0964662	0.0685781	-0.00499078	0.0172014
		122	0	0															0.61	787750	621.1				0.33	36284	10717	26.747	162.45				2.76292	0.0966575	0.0690803	-0.00431271	0.0174472
		142	0	0															0.639	758260	391.4				0.33	37123	10751	26.474	161.6				2.76958	0.0965642	0.0694515	-0.00377504	0.0176624
		164	0	0															0.669	722660	252.39				0.34	37881	10794	26.282	160.49				2.77625	0.0963578	0.0696497	-0.00345011	0.0178318
		190	0	0.1															0.701	684530	414.75				0.35	38619	11016	26.131	159.3				2.78292	0.0962626	0.0696687	-0.0033888	0.0179334
		220	0	3															0.734	667960	519.69				0.36	39420	11149	25.767	158.29				2.78958	0.0964247	0.069568	-0.00361442	0.0179572
		255	0	10.3															0.769	639540	681.06				0.37	40195	11302	25.398	157.12				2.79625	0.0969562	0.0694008	-0.00410427	0.0179185
		295	0	17.8															0.805	599810	594.42				0.38	40960	11442	25.163	156.11				2.80292	0.0979062	0.0692266	-0.00481697	0.0178401
		342	0	20.7															0.844	567580	392.53				0.38	41684	11568	24.961	155.27				2.80958	0.0992972	0.0691095	-0.00570441	0.0177253
		396	0	18.6															0.884	544920	328.5				0.39	42413	11723	24.975	154.21				2.81625	0.100975	0.0691361	-0.00669668	0.0175808
		459	0	13.2															0.926	516220	402.89				0.4	43161	11873	24.554	153.53				2.82292	0.102765	0.0693824	-0.00773983	0.0174221
		531	0	7.7															0.97	506530	625.78				0.41	43913	12017	24.131	152.93				2.82958	0.104546	0.0698283	-0.00877441	0.0172424
		615	0	4.3															1.02	474980	555.57				0.42	44656	12149	24.23	151.84				2.83625	0.106265	0.0704439	-0.00975779	0.0170164
		712	0	2.3															1.06	449300	387.67				0.43	45371	12290	23.89	150.63				2.84292	0.10797	0.0712267	-0.0106501	0.0167346
		825	0	0.9															1.11	430000	339.36				0.43	46069	12428	23.213	149.91				2.84958	0.109753	0.0722135	-0.0114165	0.0164307
		955	0	0.3															1.17	416900	530.01				0.44	46759	12553	22.789	149.21				2.85625	0.111838	0.0734092	-0.012051	0.016121
		1110	0	0.2															1.22	399530	536.62				0.45	47450	12681	22.705	148.18				2.86292	0.114391	0.0747861	-0.0125406	0.015813
		1280	0	0.1															1.28	375620	356.87				0.46	48155	12820	22.762	147.45				2.86958	0.117518	0.0763764	-0.0129044	0.0155284
		1480	2.3	0.1															1.34	358540	357.35				0.47	48837	12943	22.703	146.57				2.87625	0.121273	0.0782093	-0.0131665	0.0153097
		1720	12	0.1															1.4	349580	499.88				0.48	49578	13122	22.366	145.79				2.88292	0.125654	0.0803038	-0.0133477	0.0151705
		1990	25.8	0.1															1.47	327250	414.54				0.48	50166	13142	21.998	145.21				2.88958	0.130543	0.0826864	-0.0134709	0.0150927
		2300	29.7	0.1															1.54	311280	366.27				0.49	50622	13395	21.793	144.52				2.89625	0.135772	0.08538	-0.0135301	0.0150676
		2670	20.5	0															1.61	303170	494.76				0.5	51316	13529	21.838	143.89				2.90292	0.141239	0.0883617	-0.013539	0.0150844
		3090	8.2	0															1.69	285450	390.06				0.51	51976	13543	21.925	143.24				2.90958	0.146983	0.091562	-0.0134945	0.0151206
		3580	1.5	0															1.77	270310	391.26				0.52	52373	13684	21.74	142.54				2.91625	0.153019	0.0949168	-0.0133921	0.015132
		4150	0	0															1.86	264870	490.48				0.53	52782	13795	21.589	141.74				2.92292	0.15934	0.098366	-0.0132257	0.0151045
		4800	0	0															1.94	247690	366.76				0.53	53396	13916	21.502	141.11				2.92958	0.165957	0.101811	-0.0129832	0.0150351
		5560	0	0															2.04	239960	478.01				0.54	53834	13936	21.258	140.67				2.93625	0.172847	0.105148	-0.0126767	0.014934
		6440	0	0															2.13	228410	388.42				0.55	53102	13460	20.873	140.21				2.94292	0.180002	0.108343	-0.0123211	0.0148266
		7460	0	0															2.23	217880	442.81				0.56	52519	13778	20.527	139.72				2.94958	0.187349	0.111404	-0.0119594	0.0147384
		8630	0	0															2.34	210370	380.11				0.57	53552	14537	20.328	139.12				2.95625	0.194825	0.114385	-0.0116292	0.0146876
																			2.45	200290	432.16				0.58	54273	13876	20.078	138.26				2.96292	0.202388	0.117298	-0.0113497	0.0146699
																			2.57	192840	381.68				0.58	54188	13875	19.571	137.58				2.96958	0.209971	0.120197	-0.0111381	0.0146851
																			2.69	184970	425.63				0.59	54678	14289	19.791	137.33				2.97625	0.217646	0.123156	-0.011014	0.0147348
																			2.82	174840	386.39				0.6	55407	14319	20.06	136.63				2.98292	0.225438	0.126242	-0.0109959	0.0148044
																			2.95	169820	400.14				0.61	55973	14372	19.072	135.5				2.98958	0.23336	0.129447	-0.011056	0.0148928
																			3.09	160830	413.15				0.62	56524	14465	18.084	134.89				2.99625	0.24139	0.132737	-0.0111513	0.0150083
																			3.24	154670	385.91				0.63	57120	14621	18.451	135.29				3.00292	0.249493	0.136139	-0.0112608	0.0151625
																			3.39	149230	395.43				0.63	57680	14707	19.84	134.91				3.00958	0.257661	0.13962	-0.0113745	0.0153601
																			3.55	141340	410.96				0.64	58185	14862	20.238	133.66				3.01625	0.265812	0.143084	-0.011487	0.0156033
																			3.72	134810	397.79				0.65	58784	14937	19.264	133.22				3.02292	0.273823	0.146457	-0.0115817	0.0159119
																			3.9	129970	395.02				0.66	59384	14997	18.674	132.9				3.02958	0.281582	0.149796	-0.0116574	0.0162888
																			4.08	124470	384.19				0.67	59954	15159	18.614	132.13				3.03625	0.289031	0.15316	-0.0117494	0.0167178
																			4.27	119540	385.55				0.68	60565	15339	18.454	131.35				3.04292	0.296127	0.156522	-0.0118956	0.0171853
																			4.48	114620	382.91				0.68	61190	15456	18.189	131.15				3.04958	0.30286	0.159842	-0.0121289	0.0176913
																			4.69	109080	386.13				0.69	61804	15546	18.297	130.9				3.05625	0.309166	0.16314	-0.0124526	0.0182338
																			4.91	104290	384.49				0.7	62423	15696	18.096	130.4				3.06292	0.315095	0.166447	-0.0128563	0.0187899
																			5.15	99689	381.75				0.71	63083	15805	17.602	130.12				3.06958	0.320674	0.169702	-0.013325	0.0193375
																			5.39	95493	381.05				0.72	63733	15946	17.733	130				3.07625	0.325915	0.172809	-0.0138133	0.0198786
																			5.65	91210	374.56				0.73	64401	16084	18.018	129.35				3.08292	0.330832	0.175749	-0.0142851	0.0204115
																			5.91	88291	379.91				0.73	65067	16215	17.844	128.45				3.08958	0.335503	0.178561	-0.0147136	0.0209244
																			6.19	83785	377.57				0.74	65712	16350	17.701	128				3.09625	0.340049	0.18128	-0.0150704	0.0214288
																			6.49	79851	375.19				0.75	66366	16477	17.817	127.78				3.10292	0.344508	0.183883	-0.0153166	0.0219592
																			6.8	77243	377.68				0.76	66999	16591	17.592	127.21				3.10958	0.348822	0.186376	-0.0154153	0.0225523
																			7.12	72842	375.56				0.77	67602	16731	17.011	126.69				3.11625	0.352899	0.188813	-0.0153791	0.0232033
																			7.46	70874	371.98				0.78	68226	16847	16.847	126.33				3.12292	0.356631	0.191224	-0.0152194	0.0238737
																			7.81	66903	376.75				0.78	68855	16962	17.198	125.97				3.12958	0.359888	0.193605	-0.0149509	0.0245068
																			8.18	64635	372.44				0.79	69491	17096	17.177	125.6				3.13625	0.362593	0.195904	-0.0145959	0.0250242
																			8.57	61892	377.15				0.8	70114	17226	16.681	125.07				3.14292	0.364732	0.198114	-0.0141992	0.0253619
																			8.98	59164	368.64				0.81	70721	17347	16.432	124.78				3.14958	0.366446	0.200243	-0.013794	0.0254853
																			9.4	56956	368.35				0.82	71313	17450	16.557	124.62				3.15625	0.367874	0.20228	-0.0133731	0.0254083
																			9.85	54407	370.67				0.83	71891	17561	16.986	124.49				3.16292	0.369169	0.204188	-0.0129222	0.0251943
																			10.3	51494	365.13				0.83	72477	17693	17.12	124.27				3.16958	0.370408	0.205943	-0.0124192	0.0249238
																			10.8	49647	366.29				0.84	73061	17806	16.584	124.04				3.17625	0.37168	0.207605	-0.0118588	0.0246742
																			11.3	47878	366.82				0.85	73652	17925	16.275	124				3.18292	0.372998	0.209203	-0.0112451	0.0244809
																			11.9	45229	363.75				0.86	74263	18044	16.571	123.67				3.18958	0.374288	0.210734	-0.0105934	0.0243535
																			12.4	44221	363.53				0.87	74852	18149	16.68	123.3				3.19625	0.375504	0.212189	-0.00992853	0.0242846
																			13	42433	365.74				0.88	75428	18269	16.41	123.27				3.20292	0.376619	0.213612	-0.00928296	0.0242432
																			13.6	39928	363.38				0.88	76008	18378	16.233	123.02				3.20958	0.377721	0.215022	-0.00869133	0.0242014
																			14.3	36413	361.92				0.89	76590	18508	16.293	122.79				3.21625	0.3788	0.216405	-0.00817022	0.0241425
																			14.9	35395	361.82				0.9	77177	18610	16.187	122.42				3.22292	0.379924	0.217763	-0.0077196	0.0240821
																			15.7	35107	364.02				0.91	77733	18716	15.926	122.1				3.22958	0.381187	0.219128	-0.00737015	0.0240232
																			16.4	33676	357.67				0.92	78297	18848	16.145	121.77				3.23625	0.382672	0.220521	-0.00716752	0.0239612
																			17.2	31815	359.84				0.93	78862	18933	16.116	120.97				3.24292	0.38442	0.221916	-0.00713288	0.0239028
																			18	30327	360.3				0.93	79410	19039	15.331	120.62				3.24958	0.386345	0.223299	-0.00724876	0.0238431
																			18.8	28342	358.06				0.94	79967	19145	14.816	120.73				3.25625	0.388371	0.22466	-0.00748418	0.0237755
																			19.7	27486	361.36				0.95	80542	19239	15.155	120.63				3.26292	0.39037	0.225983	-0.00781555	0.0236811
																			20.7	26182	357.01				0.96	81140	19350	15.572	120.62				3.26958	0.392243	0.227282	-0.00821129	0.0235593
																			21.7	25051	361.08				0.97	81706	19429	15.498	120.46				3.27625	0.393926	0.228566	-0.00862144	0.0234161
																			22.7	23774	358.51				0.98	82235	19535	15.361	120.02				3.28292	0.395407	0.229875	-0.00901657	0.0232397
																			23.8	22601	357.42				0.98	82778	19641	15.183	119.58				3.28958	0.396789	0.231184	-0.00938933	0.0230314
																			24.9	21778	354.88				0.99	83291	19744	15.355	119.06				3.29625	0.398238	0.23245	-0.00971947	0.0227839
																			26.1	20992	356.95				1	83779	19843	15.491	118.68				3.30292	0.399865	0.23362	-0.009988	0.022503
																			27.3	20302	357.07				1.01	84245	19926	15.174	118.27				3.30958	0.401773	0.234654	-0.0101689	0.0222011
																			28.6	19887	351.43				1.02	84698	20011	14.864	118.11				3.31625	0.404035	0.235497	-0.0102602	0.0218872
																			30	19420	357.6				1.03	85176	20101	14.708	118.23				3.32292	0.40669	0.236091	-0.010262	0.0215879
																			31.4	18533	354.62				1.03	85647	20190	14.88	117.93				3.32958	0.409679	0.236422	-0.010198	0.0213142
																			32.9	17988	352.23				1.04	86090	20318	14.797	117.39				3.33625	0.412851	0.236551	-0.0101385	0.0210918
																			34.4	17309	350.46				1.05	86488	20400	14.349	117.27				3.34292	0.416114	0.236593	-0.0101425	0.0209262
																			36.1	16868	351.65				1.06	86841	20456	14.36	117.07				3.34958	0.419314	0.236602	-0.010262	0.0208118
																			37.8	17131	355.15				1.07	87166	20546	14.412	116.74				3.35625	0.422284	0.236622	-0.0105238	0.0207411
																			39.6	17984	349.59				1.08	87415	20673	14.345	116.56				3.36292	0.424891	0.236658	-0.0109527	0.0206937
																			41.5	17932	353.6				1.08	87676	20718	14.785	116.19				3.36958	0.427043	0.236741	-0.0115222	0.0206917
																			43.4	17269	358.28				1.09	88038	20787	14.971	115.73				3.37625	0.428737	0.236874	-0.0121626	0.0207405
																			45.5	15563	353.37				1.1	88468	20948	14.792	115.39				3.38292	0.429917	0.237031	-0.0128008	0.0208367
																			47.6	13887	349.53				1.11	89143	21203	14.823	115.16				3.38958	0.430596	0.237185	-0.0133851	0.0209569
																			49.9	12758	354.9				1.12	89923	21295	14.579	114.7				3.39625	0.430836	0.237328	-0.0139013	0.0210945
																			52.3	12131	351.76				1.13	90627	21401	14.221	114.55				3.40292	0.430757	0.237487	-0.0143219	0.0212699
																			54.7	11615	350.43				1.13	91361	21647	13.985	114.8				3.40958	0.43047	0.237693	-0.0146545	0.0214593
																			57.3	11088	354.83				1.14	91998	21719	14.003	114.77				3.41625	0.429995	0.237952	-0.0149319	0.0216327
																			60.1	10578	352.08				1.15	92513	21853	14.153	114.64				3.42292	0.429348	0.238216	-0.0152114	0.0217835
																			62.9	9072.6	355.77				1.16	93095	21987	14.096	114.39				3.42958	0.428557	0.238467	-0.0155253	0.021927
																			65.9	8448	347.89				1.17	93702	22114	14.042	114.52				3.43625	0.427612	0.238659	-0.0158674	0.0220633
																			69	8466.8	350.81				1.18	94280	22244	14.078	114.39				3.44292	0.426509	0.238776	-0.016238	0.0221709
																			72.3	8155.5	352.75				1.18	94863	22372	14.209	113.61				3.44958	0.425318	0.238793	-0.0166283	0.0222414
																			75.7	7656.5	353.58				1.19	95442	22497	13.852	113.1				3.45625	0.42413	0.238741	-0.0170228	0.0222862
																			79.3	7766.5	349.68				1.2	96013	22613	13.715	112.99				3.46292	0.423068	0.238676	-0.0173891	0.0223074
																			83.1	7239.5	350.91				1.21	96586	22734	13.847	112.84				3.46958	0.422203	0.238587	-0.0177079	0.0222976
																			87	6889.1	352.14				1.22	97094	22799	13.857	112.8				3.47625	0.4216	0.238475	-0.0179691	0.0222522
																			91.2	6508.7	352.8				1.23	97589	22931	14.032	112.93				3.48292	0.421213	0.238341	-0.0181607	0.0221727
																			95.5	6243.4	354.14				1.23	98028	23118	13.991	112.74				3.48958	0.420904	0.238207	-0.0182643	0.0220794
																			100	5959.2	350.18				1.24	98509	23207	13.654	112.48				3.49625	0.420577	0.238026	-0.0182756	0.0219682
																									1.25	99081	23281	13.633	112.25				3.50292	0.420122	0.237797	-0.0181932	0.0218464
																									1.26	99526	23394	13.899	112.11				3.50958	0.419405	0.237563	-0.0180206	0.0217193
																									1.27	99791	23536	13.853	112.07				3.51625	0.418365	0.237397	-0.0177818	0.0215987
																									1.28	100080	23712	13.518	111.66				3.52292	0.417048	0.237287	-0.0175225	0.0214879
																									1.28	100540	23836	13.062	111.24				3.52958	0.415569	0.237183	-0.0172852	0.0213812
																									1.29	101020	23949	12.875	110.93				3.53625	0.41389	0.237108	-0.0170829	0.0212972
																									1.3	101420	24065	13.06	110.78				3.54292	0.412061	0.237097	-0.0169486	0.0212368
																									1.31	101920	24172	13.301	110.89				3.54958	0.410197	0.237192	-0.0168873	0.0212032
																									1.32	102440	24329	13.254	110.42				3.55625	0.408392	0.237387	-0.016876	0.0211898
																									1.33	102850	24401	13.317	110.32				3.56292	0.406587	0.237668	-0.0168686	0.0211907
																									1.33	103190	24540	13.585	110.45				3.56958	0.404684	0.238036	-0.0168383	0.0212008
																									1.34	103460	24756	13.395	110.08				3.57625	0.402746	0.23843	-0.0167803	0.0212156
																									1.35	103340	24699	13.406	111.25				3.58292	0.400846	0.2388	-0.0166831	0.0212288
																									1.36	103610	25019	13.823	109.01				3.58958	0.398995	0.239083	-0.0165464	0.0212348
																									1.37	104620	25448	14.036	107.98				3.59625	0.397148	0.239227	-0.0163913	0.0212328
																									1.38	105060	25311	13.727	110.09				3.60292	0.395399	0.239228	-0.0162279	0.0212265
																									1.38	104690	25419	13.231	109.21				3.60958	0.393851	0.239085	-0.016075	0.0212095
																									1.39	104680	25603	12.599	109.05				3.61625	0.392514	0.238812	-0.015941	0.0211681
																									1.4	105360	25824	12.501	109.47				3.62292	0.391281	0.238379	-0.0158233	0.0211175
																									1.41	106100	25943	12.771	109.47				3.62958	0.390106	0.237764	-0.0157136	0.0210672
																									1.42	106640	25971	12.727	109.06				3.63625	0.389007	0.237036	-0.0155983	0.0210155
																									1.43	107090	26119	12.515	108.73				3.64292	0.387895	0.236228	-0.015487	0.0209698
																									1.43	107590	26257	12.568	108.57				3.64958	0.386749	0.235391	-0.0153807	0.0209508
																									1.44	108050	26380	12.998	108.15				3.65625	0.385641	0.234538	-0.0152902	0.020975
																									1.45	108390	26467	12.951	107.69				3.66292	0.384678	0.23372	-0.0152133	0.0210242
																									1.46	108600	26559	12.546	107.63				3.66958	0.383907	0.232984	-0.0151431	0.0210882
																									1.47	108780	26677	12.457	107.65				3.67625	0.383308	0.232334	-0.0150637	0.0211639
																									1.48	109180	26844	12.605	107.79				3.68292	0.382916	0.231771	-0.0149457	0.0212353
																									1.48	109770	26986	12.715	107.75				3.68958	0.382615	0.231233	-0.0147526	0.0212914
																									1.49	110310	27130	13.05	107.61				3.69625	0.382215	0.230695	-0.0144365	0.0213248
																									1.5	110670	27224	13.472	107.44				3.70292	0.381582	0.230113	-0.0139755	0.0213463
																									1.51	110960	27429	13.178	107.02				3.70958	0.380673	0.229508	-0.0133737	0.0213744
																									1.52	111140	27600	12.333	107.36				3.71625	0.379515	0.228891	-0.0126439	0.0214306
																									1.53	111150	27615	12.127	108.02				3.72292	0.378108	0.228281	-0.011807	0.0215331
																									1.53	111470	27854	12.564	108.15				3.72958	0.376521	0.22773	-0.0109101	0.0216716
																									1.54	112190	28094	12.829	107.98				3.73625	0.374877	0.227282	-0.0100349	0.0218397
																									1.55	112880	28176	12.829	107.77				3.74292	0.373262	0.226999	-0.00927468	0.0220418
																									1.56	113250	28222	12.614	107.45				3.74958	0.371687	0.226823	-0.00868735	0.0222669
																									1.57	113450	28325	12.775	107.59				3.75625	0.370143	0.226695	-0.0083005	0.0224961
																									1.58	113630	28507	12.887	107.67				3.76292	0.36865	0.226584	-0.00812822	0.0227107
																									1.58	113950	28613	12.931	107.34				3.76958	0.367234	0.226495	-0.00815857	0.0229032
																									1.59	114330	28727	13.009	107.46				3.77625	0.365918	0.226419	-0.00835996	0.0230542
																									1.6	114600	28836	12.894	107.12				3.78292	0.36475	0.22631	-0.00868152	0.0231364
																									1.61	114730	28898	12.717	106.72				3.78958	0.363767	0.226191	-0.00910792	0.0231267
																									1.62	114870	29027	12.584	107.14				3.79625	0.362988	0.226123	-0.00964467	0.0230193
																									1.63	115130	29145	12.636	107.19				3.80292	0.362373	0.226159	-0.0102942	0.0228105
																									1.63	115370	29264	12.669	107.32				3.80958	0.361877	0.22631	-0.01104	0.02252
																									1.64	115510	29382	12.929	107.37				3.81625	0.361452	0.226565	-0.0118585	0.0221752
																									1.65	115600	29508	13.147	106.98				3.82292	0.361011	0.226922	-0.0127266	0.021801
																									1.66	115770	29607	13.007	107.21				3.82958	0.360531	0.227417	-0.0135846	0.0214346
																									1.67	116010	29664	12.892	107.25				3.83625	0.359992	0.228015	-0.0143746	0.021109
																									1.68	116440	29919	12.753	107.2				3.84292	0.359428	0.228671	-0.0150444	0.0208548
																									1.68	117540	30253	12.781	107.28				3.84958	0.358868	0.229341	-0.0155756	0.0206879
																									1.69	118900	30292	12.808	107.33				3.85625	0.358289	0.230018	-0.0159536	0.0206214
																									1.7	119540	30058	12.244	107.12				3.86292	0.357631	0.230685	-0.0161602	0.0206637
																									1.71	119640	30170	11.999	106.53				3.86958	0.356801	0.231256	-0.016201	0.0208018
																									1.72	119730	30334	12.804	106.53				3.87625	0.355797	0.231697	-0.0160869	0.0210184
																									1.73	119810	30544	13.331	106.75				3.88292	0.354681	0.231998	-0.0158619	0.021291
																									1.73	120050	30679	14.636	106.75				3.88958	0.35343	0.232184	-0.0155753	0.0216052
																									1.74	120360	30763	12.382	106.76				3.89625	0.352043	0.232298	-0.0152682	0.0219476
																									1.75	120810	30919	11.087	105.41				3.90292	0.350546	0.232377	-0.0149564	0.0223077
																									1.76	121380	31002	11.792	105				3.90958	0.349078	0.23244	-0.0146413	0.022685
																									1.77	121870	31084	10.43	106.33				3.91625	0.34769	0.232475	-0.014347	0.0230719
																									1.78	122330	31246	11.886	106.05				3.92292	0.346363	0.232482	-0.0140975	0.0234776
																									1.78	122670	31249	12.84	105.38				3.92958	0.345078	0.232466	-0.013882	0.0238885
																									1.79	122940	31323	12.312	105.41				3.93625	0.34377	0.232407	-0.0136962	0.0242815
																									1.8	123360	31471	12.014	105.03				3.94292	0.342396	0.232257	-0.0135598	0.0246373
																									1.81	123830	31514	12.149	104.89				3.94958	0.340832	0.231992	-0.0135028	0.0249542
																									1.82	124240	31628	12.291	105.27				3.95625	0.339042	0.23163	-0.0135095	0.0252431
																									1.83	124640	31720	12.265	105.26				3.96292	0.33705	0.231192	-0.0135359	0.0254949
																									1.83	125030	31819	12.949	105.73				3.96958	0.334972	0.230698	-0.0135515	0.0256885
																									1.84	125440	31938	13.698	106.31				3.97625	0.332896	0.230144	-0.0135328	0.0258364
																									1.85	125870	32041	13.887	106				3.98292	0.330818	0.229564	-0.0134632	0.0259521
																									1.86	126260	32122	13.419	106.16				3.98958	0.328752	0.228952	-0.0133284	0.0260326
																									1.87	126630	32214	12.987	104.61				3.99625	0.32669	0.228278	-0.0131331	0.0260685
																									1.88	127000	32324	10.705	105.05				4.00292	0.324621	0.227559	-0.0128863	0.0260736
																									1.88	127360	32439	10.611	106.89				4.00958	0.322473	0.226823	-0.0125911	0.0261047
																									1.89	127710	32527	12.703	105.55				4.01625	0.320263	0.226151	-0.0122343	0.0261897
																									1.9	128030	32622	12.692	105.8				4.02292	0.318078	0.225559	-0.0118052	0.0263406
																									1.91	128360	32733	12.695	106.17				4.02958	0.315987	0.225067	-0.0113205	0.0265633
																									1.92	128610	32839	12.309	105.99				4.03625	0.314067	0.224704	-0.0108	0.026866
																									1.93	128850	32953	12.009	106.37				4.04292	0.312411	0.224462	-0.0102565	0.0272418
																									1.93	129210	33005	12.483	106.29				4.04958	0.311141	0.224282	-0.00970966	0.027671
																									1.94	129610	33054	13.039	105.94				4.05625	0.310329	0.224035	-0.00919713	0.0281376
																									1.95	129960	33174	12.866	105.42				4.06292	0.309967	0.223677	-0.0087459	0.0286465
																									1.96	130270	33276	12.673	105.29				4.06958	0.309932	0.223242	-0.00834004	0.0292069
																									1.97	130520	33415	12.452	105.34				4.07625	0.310026	0.222777	-0.00797434	0.0298246
																									1.98	130810	33515	12.273	105.12				4.08292	0.310028	0.2223	-0.007654	0.0305098
																									1.98	131110	33585	12.413	105.2				4.08958	0.309818	0.221828	-0.00738394	0.031251
																									1.99	131390	33673	12.706	105.26				4.09625	0.309301	0.221452	-0.00714852	0.0320356
																									2	131700	33739	13	105.12				4.10292	0.308442	0.221222	-0.00691861	0.0328448
																									2.01	132060	33828	12.855	105.13				4.10958	0.30733	0.2212	-0.0066651	0.0336713
																									2.02	132440	33911	12.44	104.98				4.11625	0.306152	0.221383	-0.00633067	0.0345197
																									2.03	132820	33990	12.331	105.06				4.12292	0.305031	0.221756	-0.00587086	0.0353891
																									2.03	133190	34090	12.12	105.17				4.12958	0.303958	0.222242	-0.00526023	0.0363017
																									2.04	133550	34183	11.868	105.37				4.13625	0.30283	0.222792	-0.00449327	0.0372725
																									2.05	133920	34280	12.686	105.47				4.14292	0.301587	0.223349	-0.00359756	0.0383118
																									2.06	134320	34364	13.381	104.73				4.14958	0.300173	0.223829	-0.00260682	0.0394041
																									2.07	134710	34441	13.119	104.56				4.15625	0.298492	0.224152	-0.00157041	0.0405323
																									2.08	135080	34530	12.707	105.12				4.16292	0.296471	0.224296	-0.000523571	0.0417042
																									2.08	135430	34615	12.572	105.46				4.16958	0.294111	0.224339	0.000512842	0.0429268
																									2.09	135810	34704	12.625	105.55				4.17625	0.291553	0.22431	0.00153607	0.044223
																									2.1	136210	34799	12.655	105.44				4.18292	0.288992	0.224245	0.0025731	0.0456069
																									2.11	136600	34877	12.707	105.72				4.18958	0.286548	0.224165	0.00363005	0.0470954
																									2.12	136980	34957	12.713	105.99				4.19625	0.284314	0.224119	0.004706	0.0486874
																									2.13	137360	35052	12.813	105.79				4.20292	0.282309	0.224136	0.00580863	0.0503674
																									2.13	137750	35150	12.668	105.48				4.20958	0.280479	0.224185	0.00696306	0.0521259
																									2.14	138150	35239	12.337	105.28				4.21625	0.27878	0.22424	0.00819842	0.0539467
																									2.15	138540	35313	12.451	105.23				4.22292	0.277193	0.224269	0.00953769	0.0558084
																									2.16	138900	35396	12.723	105.23				4.22958	0.275721	0.224284	0.0110045	0.0577041
																									2.17	139260	35475	12.795	105.06				4.23625	0.274304	0.224273	0.0125908	0.0596372
																									2.18	139610	35558	12.77	104.95				4.24292	0.272916	0.22418	0.0142722	0.0616095
																									2.18	139980	35654	12.89	105.26				4.24958	0.271602	0.223955	0.0160106	0.0636203
																									2.19	140360	35745	12.957	105.05				4.25625	0.270399	0.223608	0.0177818	0.0656807
																									2.2	140720	35832	12.551	104.68				4.26292	0.269272	0.223173	0.019553	0.0678365
																									2.21	141040	35908	12.331	104.77				4.26958	0.268184	0.222673	0.0213021	0.0701281
																									2.22	141350	35980	12.424	104.76				4.27625	0.267147	0.222137	0.0230527	0.0725969
																									2.23	141640	36067	12.616	104.71				4.28292	0.266203	0.221637	0.0248377	0.0752811
																									2.23	141930	36148	12.645	104.88				4.28958	0.265373	0.221235	0.0266779	0.0782007
																									2.24	142250	36220	12.679	105.29				4.29625	0.264615	0.220915	0.0285766	0.0813655
																									2.25	142560	36296	12.838	105.57				4.30292	0.263847	0.220633	0.0305504	0.0847423
																									2.26	142790	36349	12.876	105.52				4.30958	0.263056	0.220334	0.0326208	0.0883075
																									2.27	142980	36409	12.939	105.86				4.31625	0.262265	0.219991	0.0347788	0.0920378
																									2.28	143200	36485	13.011	105.76				4.32292	0.261461	0.219558	0.0370215	0.095917
																									2.28	143480	36534	12.847	105.22				4.32958	0.260524	0.218982	0.0393567	0.0999361
																									2.29	143800	36599	12.931	105.74				4.33625	0.259388	0.218241	0.0418158	0.104082
																									2.3	144090	36678	13.059	106.16				4.34292	0.258086	0.217394	0.0444189	0.108368
																									2.31	144370	36755	13.08	105.93				4.34958	0.256695	0.216535	0.0471689	0.112804
																									2.32	144620	36832	13.131	105.72				4.35625	0.255297	0.21574	0.0500896	0.117398
																									2.33	144890	36909	12.895	105.54				4.36292	0.253946	0.215035	0.05322	0.122132
																									2.33	145210	36981	12.834	105.46				4.36958	0.252735	0.214495	0.0566241	0.126995
																									2.34	145510	37041	12.844	105.65				4.37625	0.251718	0.21417	0.0603332	0.13198
																									2.35	145800	37112	12.579	105.87				4.38292	0.250957	0.214023	0.0643707	0.137091
																									2.36	146060	37189	12.839	105.47				4.38958	0.250466	0.213956	0.0687542	0.142325
																									2.37	146340	37256	13.101	104.91				4.39625	0.250196	0.213888	0.073482	0.147681
																									2.38	146640	37320	12.606	104.59				4.40292	0.250074	0.213825	0.0785365	0.153185
																									2.38	146930	37387	12.384	104.42				4.40958	0.250048	0.213746	0.0838807	0.158855
																									2.39	147190	37473	12.731	104.73				4.41625	0.250074	0.213631	0.0894941	0.164699
																									2.4	147290	37588	12.887	104.82				4.42292	0.250086	0.21349	0.0953524	0.17072
																									2.41	147090	37621	12.931	104.56				4.42958	0.249985	0.213312	0.101433	0.176942
																									2.42	146880	37580	13.101	104.81				4.43625	0.249763	0.213094	0.107738	0.183398
																									2.43	146820	37611	13.165	105.19				4.44292	0.249447	0.212812	0.114276	0.190105
																									2.43	146760	37662	12.919	105.08				4.44958	0.249116	0.212498	0.121063	0.19708
																									2.44	146740	37688	12.782	105.12				4.45625	0.248856	0.212188	0.12812	0.204359
																									2.45	146850	37736	12.736	105.49				4.46292	0.248695	0.211928	0.135497	0.21198
																									2.46	147010	37792	12.888	105.59				4.46958	0.248631	0.211787	0.143256	0.219954
																									2.47	147110	37838	13.083	105.36				4.47625	0.248556	0.211788	0.151474	0.228278
																									2.48	147180	37896	12.548	105.17				4.48292	0.248435	0.211943	0.160216	0.23694
																									2.48	147230	37955	12.639	105.15				4.48958	0.248215	0.212222	0.169508	0.245931
																									2.49	147110	37971	13.003	105.19				4.49625	0.247882	0.212612	0.179332	0.255224
																									2.5	146990	37975	12.8	105.39				4.50292	0.247417	0.213053	0.189628	0.264788
																									2.51	146970	38027	12.716	105.39				4.50958	0.246848	0.213527	0.20035	0.274605
																									2.52	146970	38069	12.763	105.17				4.51625	0.246246	0.213992	0.211436	0.284676
																									2.53	146970	38105	12.852	105.29				4.52292	0.24568	0.214425	0.222839	0.295026
																									2.53	146970	38142	12.406	105.17				4.52958	0.245195	0.214774	0.234532	0.30568
																									2.54	147000	38198	12.426	105.19				4.53625	0.244765	0.215015	0.246513	0.316658
																									2.55	147010	38240	13.099	105.69				4.54292	0.244347	0.215146	0.258813	0.327955
																									2.56	146990	38293	13.653	105.58				4.54958	0.243873	0.215141	0.271479	0.339566
																									2.57	147030	38344	13.686	105.33				4.55625	0.243309	0.215004	0.284548	0.351485
																									2.58	147080	38384	12.922	105.9				4.56292	0.242628	0.214708	0.298022	0.363709
																									2.58	147040	38434	12.761	106.22				4.56958	0.241832	0.214305	0.311895	0.376225
																									2.59	146890	38472	13.12	105.81				4.57625	0.241012	0.213867	0.326177	0.389005
																									2.6	146710	38519	13.401	105.52				4.58292	0.240321	0.213496	0.340863	0.402027
																									2.61	146520	38609	13.377	105.35				4.58958	0.239856	0.213256	0.355886	0.415279
																									2.62	145960	38617	13.123	105.3				4.59625	0.239571	0.213192	0.371214	0.428769
																									2.63	145000	38586	12.949	105.17				4.60292	0.23935	0.213409	0.38687	0.442499
																									2.63	144300	38667	13.064	105.13				4.60958	0.239207	0.213947	0.402859	0.456456
																									2.64	144030	38721	13.155	105.55				4.61625	0.239136	0.214837	0.419164	0.470636
																									2.65	143890	38704	13.007	105.45				4.62292	0.239132	0.216092	0.435771	0.485055
																									2.66	143740	38748	12.749	105.06				4.62958	0.239151	0.217782	0.452714	0.499714
																									2.67	143450	38837	12.646	105.09				4.63625	0.239221	0.219976	0.469986	0.514581
																									2.68	142870	38909	12.708	105.09				4.64292	0.239401	0.222682	0.487549	0.529616
																									2.68	142290	38840	12.885	104.94				4.64958	0.239702	0.225918	0.505376	0.544823
																									2.69	141870	38849	12.991	104.76				4.65625	0.240098	0.229613	0.523438	0.560227
																									2.7	141520	38893	12.949	104.54				4.66292	0.240519	0.233648	0.541707	0.575823
																									2.71	141170	38926	12.714	104.5				4.66958	0.24095	0.237823	0.560156	0.591595
																									2.72	140630	38957	12.701	104.44				4.67625	0.241442	0.241954	0.578787	0.607516
																									2.73	139900	39016	12.766	104.47				4.68292	0.242012	0.245886	0.597566	0.623574
																									2.73	139290	39026	12.709	104.24				4.68958	0.242609	0.249465	0.616437	0.639729
																									2.74	138710	39020	12.726	104.1				4.69625	0.24323	0.252597	0.635333	0.655926
																									2.75	138080	39070	12.697	104.44				4.70292	0.243923	0.255233	0.654204	0.672116
																									2.76	137660	39384	12.6	104.55				4.70958	0.244716	0.257409	0.672968	0.688253
																									2.77	137390	39713	12.723	104.89				4.71625	0.24562	0.259226	0.691503	0.704294
																									2.78	136820	39812	12.871	105.27				4.72292	0.246613	0.260771	0.709706	0.720187
																									2.78	136440	39943	12.862	105.63				4.72958	0.247651	0.262129	0.727518	0.73589
																									2.79	136400	40033	12.864	105.55				4.73625	0.248543	0.263353	0.744917	0.751364
																									2.8	136100	40204	12.888	105.4				4.74292	0.249138	0.264525	0.761858	0.766565
																									2.81	135630	40442	12.828	105.59				4.74958	0.249401	0.265717	0.778296	0.781454
																									2.82	136230	41367	12.931	105.52				4.75625	0.249296	0.266938	0.794208	0.795994
																									2.83	137790	42188	12.891	105.31				4.76292	0.248868	0.268189	0.809593	0.810161
																									2.83	139010	42505	12.778	105.47				4.76958	0.248161	0.26945	0.824437	0.823924
																									2.84	139680	42925	12.94	105.57				4.77625	0.247357	0.270683	0.838718	0.837256
																									2.85	140040	43081	13.139	105.34				4.78292	0.246537	0.271866	0.85242	0.850143
																									2.86	140320	43354	12.936	105.29				4.78958	0.245708	0.272949	0.865553	0.862554
																									2.87	140630	43512	12.915	105.39				4.79625	0.244888	0.273884	0.878131	0.874461
																									2.88	140890	43652	12.997	105.82				4.80292	0.244049	0.274608	0.890138	0.885825
																									2.88	141100	43764	12.897	105.96				4.80958	0.243186	0.275063	0.901542	0.896621
																									2.89	141320	43889	12.971	105.65				4.81625	0.242258	0.275268	0.912292	0.906846
																									2.9	141580	43986	13.091	105.29				4.82292	0.241247	0.275212	0.922361	0.916497
																									2.91	141870	44101	12.979	105.4				4.82958	0.240162	0.2749	0.931732	0.925585
																									2.92	142150	44207	12.716	105.6				4.83625	0.238981	0.274349	0.940421	0.934118
																									2.93	142400	44300	12.58	105.64				4.84292	0.237732	0.273615	0.948459	0.942127
																									2.93	142620	44380	12.642	105.77				4.84958	0.23636	0.27278	0.955877	0.949615
																									2.94	142840	44477	12.616	105.52				4.85625	0.234819	0.271921	0.962712	0.956568
																									2.95	143100	44597	12.075	105.01				4.86292	0.233075	0.271071	0.968975	0.962972
																									2.96	143360	44660	11.801	105.01				4.86958	0.231131	0.270218	0.974668	0.968834
																									2.97	143600	44745	12.339	105.51				4.87625	0.228995	0.269357	0.979766	0.974156
																									2.98	143810	44846	12.867	105.59				4.88292	0.226701	0.268546	0.984253	0.978922
																									2.98	143990	44924	13.38	105.33				4.88958	0.224361	0.267807	0.98814	0.983143
																									2.99	144160	45008	13.152	104.76				4.89625	0.222085	0.267074	0.991446	0.986847
																									3	144350	45095	12.138	105.65				4.90292	0.219905	0.266277	0.994196	0.99006
																									3.01	144540	45159	12.241	106.64				4.90958	0.217772	0.265425	0.996396	0.992788
																									3.02	144740	45227	13.929	106.21				4.91625	0.215656	0.264545	0.998054	0.995053
																									3.03	144920	45293	14.067	105.46				4.92292	0.213561	0.263592	0.999183	0.996886
																									3.03	145130	45366	12.669	105.56				4.92958	0.211541	0.262549	0.99982	0.998287
																									3.04	145390	45443	12.598	105.85				4.93625	0.209591	0.261454	1	0.999267
																									3.05	145660	45525	12.683	105.48				4.94292	0.207672	0.260391	0.999755	0.999833
																									3.06	145900	45595	12.336	105.59				4.94958	0.205789	0.259379	0.999135	1
																									3.07	146110	45669	12.376	105.7				4.95625	0.204007	0.258407	0.998184	0.999768
																									3.08	146330	45753	12.666	105.67				4.96292	0.202378	0.257486	0.996933	0.999116
																									3.08	146580	45840	12.753	105.5				4.96958	0.200809	0.256618	0.995372	0.998044
																									3.09	146830	45917	12.823	105.64				4.97625	0.199246	0.255792	0.993477	0.996542
																									3.1	147090	45987	12.938	106.05				4.98292	0.197748	0.255001	0.991222	0.994628
																									3.11	147320	46057	12.999	105.97				4.98958	0.196379	0.254242	0.988575	0.992324
																									3.12	147510	46138	13.247	106.05				4.99625	0.195091	0.25356	0.985512	0.989653
																									3.13	147680	46226	13.109	106.16				5.00292	0.193809	0.252986	0.982006	0.986641
																									3.13	147910	46296	13.117	106				5.00958	0.192571	0.25255	0.978049	0.983302
																									3.14	148170	46374	13.312	105.59				5.01625	0.191458	0.252294	0.97368	0.97965
																									3.15	148420	46450	12.828	105.4				5.02292	0.190546	0.252245	0.968948	0.975694
																									3.16	148630	46542	12.457	105.53				5.02958	0.189909	0.252462	0.96389	0.971455
																									3.17	148800	46613	12.414	105.3				5.03625	0.189619	0.252914	0.958547	0.966967
																									3.18	149020	46685	12.903	105.32				5.04292	0.18974	0.253577	0.95298	0.962277
																									3.18	149290	46770	13.226	104.84				5.04958	0.190325	0.254484	0.947272	0.957437
																									3.19	149530	46850	12.301	104.47				5.05625	0.1914	0.255678	0.941447	0.952503
																									3.2	149760	46927	11.969	105.05				5.06292	0.192921	0.257217	0.93554	0.947522
																									3.21	149960	47018	13.412	105.08				5.06958	0.194841	0.259146	0.929615	0.942519
																									3.22	150130	47121	14.048	105.05				5.07625	0.197145	0.26162	0.923729	0.937509
																									3.23	150350	47218	12.593	105.5				5.08292	0.1998	0.264776	0.917908	0.932509
																									3.23	150600	47300	12.111	106.02				5.08958	0.202763	0.268688	0.912124	0.927545
																									3.24	150850	47377	12.789	106.3				5.09625	0.206016	0.273374	0.90637	0.922622
																									3.25	151100	47451	12.748	105.85				5.10292	0.209616	0.278871	0.900606	0.917752
																									3.26	151330	47535	13.017	105.58				5.10958	0.213665	0.285215	0.894793	0.912961
																									3.27	151540	47589	12.547	105.74				5.11625	0.218234	0.292435	0.888865	0.908276
																									3.28	151750	47673	11.724	106.75				5.12292	0.223364	0.300544	0.88277	0.903698
																									3.28	152000	47763	13.357	106.22				5.12958	0.229033	0.309563	0.87649	0.899211
																									3.29	152260	47844	14.548	104.82				5.13625	0.235252	0.319496	0.870042	0.894825
																									3.3	152500	47908	13.561	105.08				5.14292	0.242002	0.330326	0.863446	0.890526
																									3.31	152730	47993	12.433	105.48				5.14958	0.249189	0.34199	0.85669	0.886294
																									3.32	152930	48083	12.185	105.45				5.15625	0.256686	0.354347	0.849797	0.882106
																									3.33	153130	48168	12.321	105.54				5.16292	0.264382	0.367206	0.842823	0.877964
																									3.33	153340	48242	12.597	105.66				5.16958	0.272212	0.38042	0.835853	0.873886
																									3.34	153540	48308	13.098	105.47				5.17625	0.280123	0.393935	0.828927	0.86985
																									3.35	153720	48365	12.902	105.4				5.18292	0.288099	0.407694	0.822027	0.865855
																									3.36	153890	48433	12.635	105.76				5.18958	0.296109	0.421636	0.815138	0.861901
																									3.37	154070	48512	12.792	106				5.19625	0.304174	0.435701	0.808254	0.858001
																									3.38	154290	48583	12.718	106.22				5.20292	0.312343	0.449908	0.801379	0.854143
																									3.38	154510	48659	12.74	106.2				5.20958	0.320679	0.46425	0.794496	0.850294
																									3.39	154700	48716	12.271	105.62				5.21625	0.329114	0.478624	0.787581	0.846445
																									3.4	154890	48797	11.978	105.23				5.22292	0.337585	0.492937	0.780673	0.842582
																									3.41	155120	48875	13.155	105.63				5.22958	0.346079	0.507129	0.773834	0.838693
																									3.42	155340	48922	13.397	106.16				5.23625	0.35462	0.521243	0.767115	0.834759
																									3.43	155530	48996	12.137	106.08				5.24292	0.363162	0.535297	0.760496	0.830809
																									3.43	155740	49072	12.337	106.64				5.24958	0.371663	0.549292	0.753944	0.826877
																									3.44	155950	49144	13.051	106.26				5.25625	0.380227	0.563259	0.747454	0.822973
																									3.45	156150	49209	13.157	105.79				5.26292	0.389005	0.577211	0.741034	0.8191
																									3.46	156340	49287	13.108	106.02				5.26958	0.398116	0.591173	0.734699	0.815258
																									3.47	156570	49359	12.838	105.75				5.27625	0.407517	0.605091	0.728435	0.811449
																									3.48	156790	49411	12.403	105.69				5.28292	0.417178	0.618896	0.722256	0.807637
																									3.48	156970	49468	12.247	105.54				5.28958	0.427045	0.632551	0.71617	0.803801
																									3.49	157140	49553	12.417	105.39				5.29625	0.436927	0.646021	0.710157	0.799936
																									3.5	157350	49619	9.8813	105.44				5.30292	0.446593	0.65931	0.704153	0.796032
																									3.51	157580	49707	7.6755	104.85				5.30958	0.455865	0.672389	0.698081	0.792067
																									3.52	157790	49792	10.137	105.64				5.31625	0.464746	0.685186	0.691907	0.788037
																									3.53	157940	49852	13.69	106				5.32292	0.473241	0.697664	0.685654	0.78396
																									3.53	158060	49915	13.512	105.23				5.32958	0.481418	0.709789	0.679366	0.779854
																									3.54	158170	49986	11.58	105.46				5.33625	0.489471	0.721565	0.673096	0.77572
																									3.55	158300	50055	11.999	105.64				5.34292	0.49756	0.73297	0.666922	0.771569
																									3.56	158420	50126	12.93	105.79				5.34958	0.505819	0.743964	0.660914	0.767427
																									3.57	158500	50214	13.312	105.61				5.35625	0.514237	0.754593	0.655119	0.763317
																									3.58	158450	50253	13.39	105.65				5.36292	0.522815	0.764905	0.649513	0.759263
																									3.58	158370	50242	13.317	105.73				5.36958	0.531523	0.774949	0.644089	0.755289
																									3.59	158440	50332	13.339	105.93				5.37625	0.540333	0.784759	0.638874	0.751435
																									3.6	158620	50420	13.234	106.38				5.38292	0.549268	0.794396	0.633897	0.747759
																									3.61	158780	50458	13.185	106.56				5.38958	0.55834	0.80396	0.629183	0.7443
																									3.62	158910	50525	13.084	106.24				5.39625	0.567642	0.813505	0.62474	0.741073
																									3.63	159040	50583	12.845	106.1				5.40292	0.577252	0.823048	0.620603	0.738059
																									3.63	159160	50648	12.708	106				5.40958	0.587229	0.832597	0.616786	0.735223
																									3.64	159270	50707	12.468	105.9				5.41625	0.597541	0.842165	0.613253	0.73254
																									3.65	159380	50771	12.375	105.7				5.42292	0.608137	0.851736	0.60994	0.729978
																									3.66	159510	50838	12.502	105.77				5.42958	0.618989	0.861285	0.606788	0.727501
																									3.67	159610	50911	12.685	106.07				5.43625	0.630072	0.870772	0.603778	0.725076
																									3.68	159470	51048	12.804	106.13				5.44292	0.641381	0.880145	0.600882	0.722701
																									3.68	158750	51220	12.92	106.16				5.44958	0.652898	0.889325	0.598076	0.7204
																									3.69	157990	51328	13.005	106.44				5.45625	0.664599	0.89822	0.595349	0.718184
																									3.7	157730	51568	12.943	106.64				5.46292	0.676454	0.906748	0.592701	0.716046
																									3.71	157430	51503	12.735	106.69				5.46958	0.688429	0.914813	0.59015	0.713974
																									3.72	157090	51446	12.65	106.59				5.47625	0.700498	0.922378	0.587678	0.711963
																									3.73	157070	51562	12.808	106.43				5.48292	0.71266	0.929452	0.585277	0.710004
																									3.73	157110	51498	13.027	106.7				5.48958	0.724932	0.93607	0.582921	0.708066
																									3.74	157050	51496	13.086	106.94				5.49625	0.737344	0.942237	0.580606	0.706119
																									3.75	157000	51515	12.964	106.96				5.50292	0.749839	0.947957	0.578338	0.704139
																									3.76	156990	51509	12.995	106.92				5.50958	0.762302	0.953275	0.576101	0.702128
																									3.77	157060	51536	13.03	106.72				5.51625	0.774641	0.958244	0.573887	0.700081
																									3.78	157200	51577	13.044	106.59				5.52292	0.786763	0.962907	0.571676	0.697997
																									3.78	157360	51623	12.943	106.77				5.52958	0.798581	0.967302	0.569457	0.695869
																									3.79	157530	51681	12.827	106.74				5.53625	0.80999	0.971478	0.567202	0.693666
																									3.8	157700	51744	12.893	106.51				5.54292	0.820987	0.9755	0.564875	0.691371
																									3.81	157880	51800	12.852	106.44				5.54958	0.831678	0.979391	0.562461	0.688965
																									3.82	158050	51838	12.887	106.53				5.55625	0.84216	0.983134	0.559951	0.686449
																									3.83	158210	51879	13.108	106.63				5.56292	0.852471	0.986649	0.557346	0.683809
																									3.83	158350	51953	13.258	106.46				5.56958	0.862594	0.989844	0.554659	0.68103
																									3.84	158500	52025	13.155	106.66				5.57625	0.872539	0.992654	0.55189	0.678125
																									3.85	158690	52086	13.065	107.33				5.58292	0.882314	0.995009	0.54904	0.675108
																									3.86	158890	52144	13.452	107.51				5.58958	0.891863	0.996912	0.546086	0.671982
																									3.87	159060	52194	13.778	107.36				5.59625	0.901059	0.998334	0.543003	0.66872
																									3.88	159200	52226	13.123	107.32				5.60292	0.909807	0.999303	0.539806	0.665303
																									3.88	159340	52281	12.722	107.34				5.60958	0.918092	0.999842	0.536508	0.661742
																									3.89	159490	52352	12.688	107.46				5.61625	0.925927	1	0.53314	0.658052
																									3.9	159670	52418	12.281	107.64				5.62292	0.933285	0.999807	0.529731	0.654257
																									3.91	159860	52467	12.579	107.72				5.62958	0.940166	0.999221	0.526332	0.650382
																									3.92	160030	52534	13.293	107.49				5.63625	0.946638	0.998212	0.522968	0.646461
																									3.93	160210	52591	13.389	107.55				5.64292	0.952852	0.99682	0.519606	0.642517
																									3.93	160380	52664	13.363	107.7				5.64958	0.958869	0.995122	0.516193	0.638529
																									3.94	160540	52714	13.587	107.53				5.65625	0.964668	0.99319	0.512704	0.634471
																									3.95	160720	52776	12.699	108.14				5.66292	0.970194	0.991021	0.509133	0.630287
																									3.96	160910	52855	12.965	108.61				5.66958	0.975424	0.988607	0.505483	0.625928
																									3.97	161100	52919	14.219	108.1				5.67625	0.980319	0.985982	0.501796	0.621371
																									3.98	161310	52975	13.475	107.98				5.68292	0.984749	0.983148	0.498148	0.61662
																									3.98	161500	53037	12.598	108.13				5.68958	0.988607	0.980078	0.494619	0.611718
																									3.99	161650	53098	12.1	108.03				5.69625	0.991881	0.976706	0.491248	0.606689
																									4	161820	53168	12.035	108.73				5.70292	0.994605	0.973051	0.488055	0.601572
																									4.01	161990	53238	13.339	109.4				5.70958	0.99675	0.969148	0.485028	0.596408
																									4.02	162170	53296	14.922	109.38				5.71625	0.998302	0.964974	0.4821	0.591219
																									4.03	162370	53362	14.723	109.46				5.72292	0.999323	0.960494	0.47916	0.586017
																									4.03	162540	53403	13.86	109.87				5.72958	0.999903	0.95575	0.476092	0.580798
																									4.04	162670	53477	13.93	110.14				5.73625	1	0.950793	0.472809	0.575572
																									4.05	162780	53572	14.754	110.67				5.74292	0.999593	0.945601	0.469256	0.570335
																									4.06	162920	53626	15.159	110.68				5.74958	0.998734	0.940139	0.465415	0.565079
																									4.07	163090	53667	14.249	110.33				5.75625	0.997451	0.93447	0.461336	0.559804
																									4.08	163270	53727	13.337	111.09				5.76292	0.995649	0.928656	0.457085	0.554505
																									4.08	163450	53811	13.733	111.46				5.76958	0.99327	0.922681	0.452744	0.549186
																									4.09	163600	53866	14.206	111.26				5.77625	0.990483	0.9165	0.44836	0.543848
																									4.1	163750	53944	13.999	111.12				5.78292	0.987426	0.910142	0.443977	0.538503
																									4.11	163920	54004	14.15	111.46				5.78958	0.984074	0.903634	0.439635	0.533164
																									4.12	164060	54070	14.6	111.31				5.79625	0.980363	0.896915	0.43532	0.527831
																									4.13	164230	54118	14.547	110.83				5.80292	0.976365	0.88992	0.431013	0.522492
																									4.13	164380	54181	14.071	110.57				5.80958	0.972144	0.882624	0.426673	0.517129
																									4.14	164500	54254	13.691	110.51				5.81625	0.967662	0.875047	0.422297	0.511729
																									4.15	164620	54307	14.12	111				5.82292	0.962862	0.867155	0.417873	0.506282
																									4.16	164750	54363	14.595	111.22				5.82958	0.957811	0.859001	0.413384	0.500779
																									4.17	164890	54403	14.39	110.87				5.83625	0.952578	0.850689	0.408851	0.495224
																									4.18	165020	54441	13.931	110.77				5.84292	0.947178	0.842326	0.404292	0.489647
																									4.18	165190	54506	14.063	110.96				5.84958	0.941602	0.833939	0.399735	0.484073
																									4.19	165380	54561	14.208	111.01				5.85625	0.935821	0.825572	0.395172	0.47851
																									4.2	165550	54619	14.017	110.9				5.86292	0.929816	0.817348	0.390609	0.47298
																									4.21	165730	54667	14.038	110.85				5.86958	0.923524	0.809321	0.386062	0.467519
																									4.22	165880	54714	14.316	110.85				5.87625	0.916969	0.801484	0.381514	0.462162
																									4.23	166010	54779	14.179	110.42				5.88292	0.910214	0.793793	0.37694	0.456896
																									4.23	166190	54842	14.18	110.66				5.88958	0.903296	0.786246	0.372323	0.451705
																									4.24	166370	54890	14.489	110.97				5.89625	0.896263	0.778822	0.367681	0.44658
																									4.25	166570	54967	14.042	110.58				5.90292	0.889186	0.771456	0.363026	0.441508
																									4.26	166780	55023	13.289	110.75				5.90958	0.882202	0.764081	0.358363	0.436466
																									4.27	166930	55089	13.55	111.1				5.91625	0.875355	0.75663	0.353705	0.431426
																									4.28	167090	55161	14.124	111.38				5.92292	0.868611	0.749055	0.34909	0.426388
																									4.28	167270	55212	15.176	111.14				5.92958	0.861991	0.741356	0.344554	0.421354
																									4.29	167470	55277	15.731	110.75				5.93625	0.855528	0.733536	0.340122	0.416336
																									4.3	167670	55341	14.833	110.83				5.94292	0.849205	0.725606	0.335784	0.411338
																									4.31	167840	55397	13.772	111.36				5.94958	0.842895	0.717574	0.331514	0.406346
																									4.32	167980	55432	13.601	112.54				5.95625	0.836508	0.709475	0.327303	0.401347
																									4.33	168140	55483	14.421	113.18				5.96292	0.830029	0.701382	0.323145	0.396349
																									4.33	168320	55553	13.57	113.54				5.96958	0.823433	0.693327	0.31903	0.39138
																									4.34	168500	55608	12.549	108.28				5.97625	0.81665	0.685314	0.314945	0.38646
																									4.35	168680	55662	12.128	108.91				5.98292	0.809665	0.67733	0.310884	0.381602
																									4.36	168850	55725	8.624	115.1				5.98958	0.80253	0.669417	0.30687	0.376818
																									4.37	169050	55810	10.807	113.02				5.99625	0.795305	0.661653	0.302914	0.372125
																									4.38	169250	55866	16.062	109.48				6.00292	0.788003	0.654018	0.299023	0.367521
																									4.38	169410	55906	8.1098	108.04				6.00958	0.780652	0.646447	0.295205	0.363003
																									4.39	169580	55966	0.0055325	110.65				6.01625	0.773313	0.638933	0.29147	0.358558
																									4.4	169780	56028	6.9313	112.83				6.02292	0.765937	0.631522	0.28782	0.354173
																									4.41	169960	56085	15.479	111.76				6.02958	0.758477	0.624234	0.284256	0.349853
																									4.42	170160	56156	15.981	111.89				6.03625	0.750914	0.617066	0.280762	0.345599
																									4.43	170360	56211	15.597	112.94				6.04292	0.743354	0.610052	0.27733	0.341423
																									4.43	170540	56267	16.579	113.32				6.04958	0.735873	0.603215	0.273966	0.337335
																									4.44	170710	56334	17.27	112.39				6.05625	0.728478	0.596498	0.270661	0.333361
																									4.45	170880	56382	13.661	114.36				6.06292	0.721177	0.589893	0.267396	0.32952
																									4.46	171080	56431	8.233	111.76				6.06958	0.713978	0.583401	0.264112	0.325792
																									4.47	171270	56493	9.0467	112.91				6.07625	0.706858	0.576986	0.260786	0.322154
																									4.48	171450	56559	16.368	117.36				6.08292	0.699698	0.570604	0.257404	0.318576
																									4.48	171630	56622	19.142	113.33				6.08958	0.692393	0.564278	0.253954	0.315033
																									4.49	171810	56686	15.274	113.36				6.09625	0.684855	0.558084	0.250443	0.311509
																									4.5	172020	56748	13.608	115.13				6.10292	0.677081	0.552004	0.24691	0.307993
																									4.51	172220	56800	14.594	114.76				6.10958	0.669079	0.545993	0.243414	0.30451
																									4.52	172410	56848	15.782	114.35				6.11625	0.660915	0.54003	0.240003	0.301096
																									4.53	172610	56900	15.443	114.16				6.12292	0.652698	0.534162	0.2367	0.297766
																									4.53	172820	56992	14.698	114.05				6.12958	0.644523	0.528404	0.23353	0.294527
																									4.54	173020	57050	14.999	114.08				6.13625	0.63655	0.522727	0.23051	0.291357
																									4.55	173190	57089	14.942	114.32				6.14292	0.628901	0.517109	0.227648	0.288268
																									4.56	173380	57174	14.45	115.35				6.14958	0.621696	0.511551	0.224935	0.285253
																									4.57	173590	57238	12.306	114.02				6.15625	0.614979	0.506081	0.222336	0.282289
																									4.58	173770	57278	13.53	101.23				6.16292	0.608717	0.500691	0.219821	0.279364
																									4.58	173920	57328	17.789	98.061				6.16958	0.602819	0.495377	0.217335	0.276479
																									4.59	174070	57393	4.2464	107.11				6.17625	0.597108	0.490169	0.214824	0.273656
																									4.6	174250	57462	0.0051863	103.73				6.18292	0.591416	0.485123	0.212236	0.270875
																									4.61	174440	57524	0.0055282	110.56				6.18958	0.585605	0.48027	0.209552	0.268115
																									4.62	174630	57585	20.726	121				6.19625	0.57961	0.475583	0.206815	0.265364
																									4.63	174830	57629	28.789	114.85				6.20292	0.573435	0.47099	0.204078	0.262597
																									4.63	174990	57679	21.524	113.16				6.20958	0.567149	0.466454	0.201381	0.259786
																									4.64	175140	57749	16.153	115.6				6.21625	0.560864	0.461952	0.198746	0.256915
																									4.65	175320	57806	15.561	116.11				6.22292	0.554708	0.457459	0.196202	0.253995
																									4.66	175500	57873	15.292	115.57				6.22958	0.548702	0.45295	0.193779	0.251059
																									4.67	175650	57950	15.317	115.55				6.23625	0.542783	0.448392	0.191461	0.248143
																									4.68	175820	58014	15.676	115.64				6.24292	0.536842	0.443813	0.189192	0.245306
																									4.68	176000	58057	15.622	115.45				6.24958	0.530809	0.439204	0.186939	0.242587
																									4.69	176190	58099	15.214	115.32				6.25625	0.524669	0.434521	0.184686	0.240016
																									4.7	176350	58154	15.231	115.43				6.26292	0.518439	0.429757	0.182419	0.237594
																									4.71	176520	58232	15.715	115.74				6.26958	0.512159	0.424933	0.180113	0.235305
																									4.72	176730	58298	15.802	115.87				6.27625	0.505887	0.420173	0.177764	0.233117
																									4.73	176920	58322	15.571	115.73				6.28292	0.499703	0.415549	0.175398	0.230996
																									4.73	177070	58375	15.551	115.71				6.28958	0.493703	0.411109	0.173049	0.228918
																									4.74	177210	58461	15.734	115.79				6.29625	0.487941	0.406881	0.170743	0.226843
																									4.75	177380	58534	15.919	115.68				6.30292	0.482377	0.402863	0.168509	0.224737
																									4.76	177570	58575	15.923	115.65				6.30958	0.477081	0.399061	0.166346	0.222587
																									4.77	177760	58626	15.503	115.46				6.31625	0.472181	0.395413	0.164249	0.220416
																									4.78	177950	58685	15.151	115.45				6.32292	0.467769	0.391896	0.162199	0.218231
																									4.78	178110	58740	15.258	115.45				6.32958	0.463806	0.388532	0.160172	0.216024
																									4.79	178250	58786	15.443	115.3				6.33625	0.460209	0.385353	0.158146	0.213796
																									4.8	178400	58864	15.314	115.34				6.34292	0.456979	0.382375	0.156106	0.21158
																									4.81	178600	58928	15.299	115.33				6.34958	0.453965	0.379573	0.15407	0.2094
																									4.82	178800	58952	15.366	115.23				6.35625	0.450931	0.376946	0.152048	0.207259
																									4.83	178960	59020	15.289	114.87				6.36292	0.447693	0.374432	0.150048	0.205177
																									4.83	179110	59088	15.19	114.68				6.36958	0.444224	0.371909	0.148057	0.203175
																									4.84	179250	59140	14.726	114.77				6.37625	0.440557	0.369308	0.146087	0.201261
																									4.85	179390	59183	14.415	114.52				6.38292	0.436676	0.366638	0.144159	0.19941
																									4.86	179550	59243	14.892	114.5				6.38958	0.432655	0.363922	0.14228	0.197623
																									4.87	179700	59329	15.382	114.51				6.39625	0.428617	0.361139	0.140443	0.195898
																									4.88	179880	59375	15.021	113.9				6.40292	0.424666	0.358307	0.138627	0.19423
																									4.88	180030	59434	14.821	113.71				6.40958	0.420762	0.355515	0.136824	0.192622
																									4.89	180140	59497	15.243	113.47				6.41625	0.416818	0.352793	0.135014	0.191085
																									4.9	180250	59564	14.703	112.9				6.42292	0.412796	0.350089	0.13319	0.189621
																									4.91	180340	59587	14.404	113.1				6.42958	0.408702	0.347349	0.131353	0.188206
																									4.92	180420	59622	14.748	113.5				6.43625	0.404546	0.344569	0.129521	0.186823
																									4.93	180560	59709	15.083	113.61				6.44292	0.400278	0.341771	0.12771	0.185449
																									4.93	180740	59767	15.398	113.55				6.44958	0.395996	0.338945	0.125942	0.18405
																									4.94	180870	59804	14.804	112.87				6.45625	0.391824	0.336121	0.124215	0.182598
																									4.95	180970	59850	13.712	113.47				6.46292	0.387904	0.333376	0.122502	0.181097
																									4.96	181090	59911	15.009	114.33				6.46958	0.384278	0.330775	0.120791	0.179564
																									4.97	181230	59965	16.465	114.03				6.47625	0.38095	0.328349	0.119074	0.17799
																									4.98	181370	60022	15.677	114.29				6.48292	0.377956	0.326065	0.117364	0.176384
																									4.98	181530	60085	15.267	114.38				6.48958	0.375224	0.323916	0.115661	0.174778
																									4.99	181690	60131	15.414	114.63				6.49625	0.372705	0.321913	0.113977	0.173228
																									5	181830	60166	15.514	114.9				6.50292	0.370355	0.320025	0.112318	0.171746
																									5.01	181940	60207	15.216	114.8				6.50958	0.368156	0.318217	0.110692	0.170316
																									5.02	182060	60257	14.956	114.82				6.51625	0.366109	0.316435	0.109114	0.168923
																									5.03	182180	60319	15.03	114.67				6.52292	0.364172	0.314692	0.107582	0.167563
																									5.03	182320	60383	15.266	114.17				6.52958	0.36227	0.312958	0.106078	0.166232
																									5.04	182500	60436	15.237	113.62				6.53625	0.360312	0.311152	0.104611	0.164925
																									5.05	182640	60482	15.006	113.71				6.54292	0.358177	0.309214	0.103221	0.163642
																									5.06	182740	60530	15.165	113.93				6.54958	0.355751	0.307161	0.101922	0.162405
																									5.07	182890	60572	15.139	113.8				6.55625	0.352948	0.30506	0.100702	0.161226
																									5.08	183050	60619	14.628	113.52				6.56292	0.349747	0.30295	0.0995612	0.160087
																									5.08	183180	60686	14.392	113.75				6.56958	0.346227	0.30084	0.0985297	0.158951
																									5.09	183310	60745	14.706	113.95				6.57625	0.34248	0.298748	0.0975886	0.15777
																									5.1	183480	60782	15.178	113.64				6.58292	0.338575	0.296705	0.0966647	0.156529
																									5.11	183640	60827	15.193	113.58				6.58958	0.334617	0.29471	0.0956847	0.155219
																									5.12	183750	60888	14.978	113.7				6.59625	0.330742	0.292744	0.0946195	0.153852
																									5.13	183860	60916	14.968	113.59				6.60292	0.327043	0.290775	0.0934454	0.152447
																									5.13	184030	60978	14.697	113.39				6.60958	0.323532	0.288836	0.0921546	0.151027
																									5.14	184200	61029	14.571	113.38				6.61625	0.320186	0.286991	0.0907423	0.149624
																									5.15	184320	61071	14.669	113.11				6.62292	0.317007	0.285269	0.0892397	0.148269
																									5.16	184470	61144	14.646	112.81				6.62958	0.314034	0.283655	0.0876806	0.146982
																									5.17	184620	61209	14.636	112.8				6.63625	0.311275	0.282113	0.0860891	0.145751
																									5.18	184740	61236	14.559	112.35				6.64292	0.308771	0.280639	0.0844834	0.144551
																									5.18	184850	61271	14.36	111.94				6.64958	0.306559	0.279263	0.0828796	0.143369
																									5.19	184980	61341	14.176	111.83				6.65625	0.30463	0.277993	0.0813193	0.1422
																									5.2	185130	61405	14.269	111.67				6.66292	0.302957	0.276827	0.0798372	0.141031
																									5.21	185270	61452	14.44	111.4				6.66958	0.301437	0.275755	0.0784571	0.139842
																									5.22	185400	61506	14.181	111.48				6.67625	0.299959	0.274794	0.0771767	0.138653
																									5.23	185510	61550	14.188	111.74				6.68292	0.298388	0.273972	0.0760128	0.137503
																									5.23	185610	61582	14.636	111.67				6.68958	0.296646	0.273248	0.0749742	0.136405
																									5.24	185710	61656	14.537	111.84				6.69625	0.294792	0.272558	0.0740619	0.135355
																									5.25	185790	61721	14.142	111.9				6.70292	0.292876	0.271864	0.0732453	0.134344
																									5.26	185840	61771	14.037	112.01				6.70958	0.290934	0.271125	0.0725072	0.133377
																									5.27	185940	61809	13.879	112.14				6.71625	0.288963	0.270296	0.07185	0.132447
																									5.28	186050	61833	13.63	112.14				6.72292	0.287086	0.269335	0.0712632	0.131543
																									5.28	186150	61872	13.949	111.86				6.72958	0.285412	0.268288	0.0707225	0.130664
																									5.29	186250	61907	14.429	111.99				6.73625	0.283942	0.267211	0.070198	0.129808
																									5.3	186350	61960	14.776	112.3				6.74292	0.28264	0.26614	0.069702	0.128967
																									5.31	186490	62021	14.549	111.39				6.74958	0.281542	0.265116	0.0692407	0.128132
																									5.32	186640	62060	14.115	111.37				6.75625	0.280724	0.264167	0.0688057	0.127316
																									5.33	186740	62108	14.338	111.74				6.76292	0.280119	0.263319	0.0683808	0.126528
																									5.33	186800	62172	14.209	111.1				6.76958	0.279559	0.262537	0.0679597	0.125772
																									5.34	186880	62209	13.876	110.83				6.77625	0.278895	0.261788	0.0675486	0.125051
																									5.35	186980	62250	13.872	110.78				6.78292	0.278132	0.261047	0.0671338	0.124364
																									5.36	187100	62288	13.837	110.67				6.78958	0.277289	0.260326	0.0666909	0.123705
																									5.37	187230	62344	13.68	110.84				6.79625	0.276397	0.259607	0.0662136	0.123065
																									5.38	187370	62395	13.883	110.89				6.80292	0.275578	0.258865	0.0657142	0.122442
																									5.38	187500	62433	14.211	110.77				6.80958	0.275092	0.258067	0.0652066	0.121834
																									5.39	187620	62484	13.775	110.84				6.81625	0.275112	0.257206	0.0646812	0.121232
																									5.4	187710	62532	13.154	110.7				6.82292	0.275585	0.256313	0.064146	0.120627
																									5.41	187790	62577	14.305	110.16				6.82958	0.276353	0.255429	0.0636503	0.120017
																									5.42	187890	62643	14.75	109.33				6.83625	0.277266	0.254614	0.0632319	0.119405
																									5.43	187960	62671	13.498	109.75				6.84292	0.278151	0.253889	0.0628815	0.11879
																									5.43	188010	62689	13.14	110.37				6.84958	0.278782	0.253294	0.0625639	0.118168
																									5.44	188110	62731	13.501	110.47				6.85625	0.279055	0.252866	0.0622482	0.117539
																									5.45	188230	62771	13.796	110.74				6.86292	0.279045	0.252544	0.0618994	0.116907
																									5.46	188310	62833	13.891	110.8				6.86958	0.278892	0.252215	0.0614515	0.116269
																									5.47	188290	62880	13.831	111.16				6.87625	0.278692	0.25181	0.0608488	0.115618
																									5.48	188310	62945	13.822	111.34				6.88292	0.278478	0.251361	0.060069	0.114928
																									5.48	188530	62994	13.84	111.53				6.88958	0.278306	0.250877	0.0591169	0.114199
																									5.49	188730	62996	14.168	111.68				6.89625	0.278213	0.250321	0.0580369	0.113442
																									5.5	188690	63061	14.491	111.48				6.90292	0.278204	0.249733	0.0568902	0.11266
																									5.51	188610	63162	14.251	111.33				6.90958	0.278243	0.24918	0.055737	0.111842
																									5.52	188690	63170	14.02	111.46				6.91625	0.278273	0.248682	0.0546077	0.110976
																									5.53	188790	63190	13.879	111.47				6.92292	0.278275	0.248156	0.0535351	0.110079
																									5.53	188860	63271	13.819	111.68				6.92958	0.278259	0.247537	0.0525578	0.10916
																									5.54	188920	63260	14.069	111.76				6.93625	0.278192	0.246816	0.051691	0.108217
																									5.55	188890	63306	14.229	111.56				6.94292	0.277992	0.245969	0.0509261	0.107256
																									5.56	188860	63331	14.004	111.76				6.94958	0.277571	0.245	0.050256	0.106301
																									5.57	188880	63342	14.023	111.76				6.95625	0.276895	0.24388	0.0496813	0.105357
																									5.58	188950	63381	13.926	111.5				6.96292	0.275914	0.242605	0.049189	0.104426
																									5.58	189070	63437	13.748	111.74				6.96958	0.27463	0.24118	0.0487393	0.103511
																									5.59	189190	63478	14.102	112.24				6.97625	0.273105	0.239613	0.0482816	0.102622
																									5.6	189310	63495	14.495	112.09				6.98292	0.271427	0.237945	0.0477629	0.101755
																									5.61	189440	63547	14.579	111.52				6.98958	0.269708	0.23619	0.0471364	0.100909
																									5.62	189570	63597	14.373	111.36				6.99625	0.2681	0.234401	0.046382	0.100101
																									5.63	189690	63646	13.973	111.63				7.00292	0.266783	0.232666	0.0454921	0.0993493
																									5.63	189810	63675	13.669	111.58				7.00958	0.265768	0.231085	0.0445164	0.0986567
																									5.64	189960	63719	13.66	111.5				7.01625	0.264992	0.229729	0.0435259	0.0980146
																									5.65	190080	63761	13.691	111.45				7.02292	0.264377	0.22859	0.0426069	0.0974229
																									5.66	190160	63784	14.007	111.28				7.02958	0.263817	0.227658	0.0418231	0.0968717
																									5.67	190260	63847	14.372	111.26				7.03625	0.263142	0.226929	0.0412352	0.0963447
																									5.68	190420	63902	14.217	111.43				7.04292	0.26217	0.226391	0.0408722	0.0957993
																									5.68	190540	63939	13.927	111.72				7.04958	0.260831	0.225991	0.0407015	0.09523
																									5.69	190610	64003	13.919	111.92				7.05625	0.259112	0.225635	0.0406537	0.0946499
																									5.7	190730	64033	14.187	111.99				7.06292	0.257049	0.225288	0.0406635	0.0940797
																									5.71	190840	64064	14.398	111.7				7.06958	0.25479	0.224978	0.040688	0.0935182
																									5.72	190960	64107	14.297	111.52				7.07625	0.252485	0.224721	0.0406672	0.0929536
																									5.73	191110	64147	14.192	111.96				7.08292	0.250257	0.224502	0.0405531	0.0924022
																									5.73	191260	64193	14.238	112.35				7.08958	0.248101	0.224306	0.0403416	0.0918633
																									5.74	191390	64240	14.304	112.15				7.09625	0.246028	0.224185	0.0400617	0.0913401
																									5.75	191480	64298	14.111	111.82				7.10292	0.244065	0.224176	0.0397383	0.0908267
																									5.76	191580	64359	13.924	111.83				7.10958	0.242207	0.224211	0.0393625	0.0903232
																									5.77	191700	64417	13.866	111.96				7.11625	0.240406	0.22419	0.0389327	0.089829
																									5.78	191820	64436	13.968	111.91				7.12292	0.238629	0.224052	0.0384686	0.0893322
																									5.78	191920	64458	14.234	111.85				7.12958	0.236986	0.223791	0.0380055	0.0888157
																									5.79	192020	64503	14.378	111.94				7.13625	0.235575	0.22338	0.0375613	0.0882482
																									5.8	192120	64553	14.177	111.97				7.14292	0.234454	0.222757	0.0371422	0.0876106
																									5.81	192230	64600	14.033	112.48				7.14958	0.23356	0.221909	0.0367765	0.0869169
																									5.82	192340	64664	14.275	113.04				7.15625	0.232906	0.220886	0.0364979	0.0861965
																									5.83	192430	64716	14.601	112.76				7.16292	0.23248	0.219767	0.036341	0.0854897
																									5.83	192510	64741	15.003	112.52				7.16958	0.232259	0.218626	0.0362977	0.0848354
																									5.84	192590	64780	14.778	112.54				7.17625	0.232187	0.217512	0.0363382	0.0842591
																									5.85	192700	64826	13.862	112.69				7.18292	0.232258	0.216478	0.0364124	0.0837627
																									5.86	192810	64869	13.782	112.8				7.18958	0.232505	0.215534	0.0364556	0.0833286
																									5.87	192880	64904	14.068	112.5				7.19625	0.232941	0.214676	0.0364029	0.0829461
																									5.88	192950	64939	14.043	112.41				7.20292	0.233539	0.213883	0.0361932	0.0825968
																									5.88	193050	64973	14.363	112.76				7.20958	0.234221	0.213158	0.0358011	0.0822546
																									5.89	193150	65025	14.911	112.82				7.21625	0.234936	0.212536	0.035231	0.0819116
																									5.9	193250	65087	14.557	112.26				7.22292	0.23558	0.212037	0.0345189	0.0815839
																									5.91	193320	65124	13.772	112.06				7.22958	0.236065	0.211681	0.0336989	0.0812955
																									5.92	193350	65146	13.667	112.2				7.23625	0.236335	0.211444	0.0328142	0.081045
																									5.93	193390	65192	13.858	111.96				7.24292	0.236342	0.211299	0.0318888	0.0808127
																									5.93	193420	65232	14.064	111.92				7.24958	0.236027	0.211192	0.0309492	0.0805664
																									5.94	193440	65280	14.322	111.53				7.25625	0.23537	0.211056	0.0300173	0.0802712
																									5.95	193470	65337	14.44	110.81				7.26292	0.234452	0.210836	0.0290925	0.0798887
																									5.96	193480	65402	13.93	110.75				7.26958	0.233382	0.210521	0.0281839	0.0793901
																									5.97	193440	65467	13.431	111.19				7.27625	0.23221	0.210168	0.027287	0.0787745
																									5.98	193340	65515	13.53	111.73				7.28292	0.231054	0.209835	0.0264222	0.0780711
																									5.98	193340	65513	13.75	111.88				7.28958	0.230042	0.209515	0.0256059	0.0773277
																									5.99	193430	65479	13.851	111.32				7.29625	0.229218	0.209152	0.0248478	0.07659
																									6	193470	65495	13.786	111.33				7.30292	0.228517	0.208749	0.0241682	0.075909
																									6.01	193520	65533	13.914	112.01				7.30958	0.227825	0.20836	0.0235717	0.0753265
																									6.02	193580	65577	14.183	111.84				7.31625	0.227022	0.208002	0.023061	0.0748521
																									6.03	193640	65605	14.123	111.65				7.32292	0.226007	0.207672	0.0226355	0.0744833
																									6.03	193720	65662	13.928	112				7.32958	0.224753	0.20741	0.0222705	0.0742114
																									6.04	193810	65688	13.799	112.41				7.33625	0.223282	0.207287	0.0219507	0.0740337
																									6.05	193870	65687	14.57	112.48				7.34292	0.221629	0.207325	0.0216617	0.0739377
																									6.06	193950	65729	14.973	112.56				7.34958	0.219837	0.207494	0.021425	0.0739173
																									6.07	194040	65780	14.513	112.71				7.35625	0.217968	0.207768	0.0212745	0.0739907
																									6.08	194110	65822	14.338	112.73				7.36292	0.216099	0.208105	0.0212242	0.074157
																									6.08	194160	65856	14.001	112.88				7.36958	0.214242	0.20847	0.0212935	0.0743962
																									6.09	194230	65887	13.999	112.99				7.37625	0.212425	0.208841	0.0214967	0.0746825
																									6.1	194300	65914	14.394	112.94				7.38292	0.210692	0.209229	0.0218428	0.0749973
																									6.11	194350	65947	14.468	113.12				7.38958	0.209158	0.209643	0.022314	0.0753158
																									6.12	194420	66000	13.977	113.51				7.39625	0.207922	0.210057	0.0228639	0.0755924
																									6.13	194490	66032	13.83	113.94				7.40292	0.207002	0.210442	0.0234289	0.0758081
																									6.13	194590	66071	14.19	114.4				7.40958	0.206356	0.210766	0.0239408	0.0759672
																									6.14	194710	66094	14.42	114.34				7.41625	0.205878	0.211045	0.0243466	0.0760738
																									6.15	194780	66100	14.407	114.34				7.42292	0.205488	0.211293	0.0246247	0.0761069
																									6.16	194830	66137	14.398	114.48				7.42958	0.20508	0.211513	0.0247871	0.0760617
																									6.17	194890	66157	14.45	114.39				7.43625	0.204621	0.211727	0.0248714	0.0759708
																									6.18	194970	66206	14.727	114.62				7.44292	0.204165	0.211964	0.0249493	0.075867
																									6.18	195030	66227	15.196	115.04				7.44958	0.203786	0.212242	0.025082	0.0757652
																									6.19	195060	66258	15.299	115.23				7.45625	0.203575	0.212528	0.0252862	0.0756703
																									6.2	195120	66326	15.26	115.62				7.46292	0.203561	0.212782	0.0255425	0.0756145
																									6.21	195180	66345	15.362	115.84				7.46958	0.203723	0.212996	0.0258079	0.0756089
																									6.22	195280	66374	15.366	116.06				7.47625	0.203957	0.213101	0.0260274	0.0756293
																									6.23	195410	66431	15.626	116.67				7.48292	0.204118	0.213033	0.0261371	0.0756374
																									6.23	195490	66462	15.863	116.93				7.48958	0.204181	0.212735	0.0260985	0.0756195
																									6.24	195570	66478	15.806	117.07				7.49625	0.204164	0.212182	0.0259186	0.0755655
																									6.25	195650	66513	15.785	117.63				7.50292	0.204101	0.211351	0.0256188	0.0754668
																									6.26	195700	66570	15.933	118.49				7.50958	0.204019	0.210234	0.0252227	0.0753234
																									6.27	195740	66594	15.829	118.77				7.51625	0.203962	0.208928	0.0247642	0.075158
																									6.28	195800	66658	15.742	118.69				7.52292	0.203924	0.207545	0.0242777	0.074994
																									6.28	195860	66714	16.047	118.8				7.52958	0.203832	0.206163	0.0237722	0.0748306
																									6.29	195850	66726	16.092	118.92				7.53625	0.20362	0.204811	0.0232305	0.0746628
																									6.3	195800	66756	15.912	118.95				7.54292	0.20332	0.203511	0.0226499	0.0744631
																									6.31	195790	66817	15.559	118.8				7.54958	0.202976	0.202307	0.0220602	0.0742098
																									6.32	195780	66869	15.531	118.89				7.55625	0.202599	0.201195	0.0215102	0.0738717
																									6.33	195680	66921	15.946	119.12				7.56292	0.202286	0.200146	0.0210287	0.0734424
																									6.33	195540	66943	15.986	119.26				7.56958	0.202104	0.199137	0.0206295	0.0729261
																									6.34	195380	66979	16.081	119.45				7.57625	0.202066	0.19818	0.0203261	0.0723394
																									6.35	195170	67022	16.363	119.7				7.58292	0.202071	0.19732	0.0201133	0.0717121
																									6.36	194970	67018	16.23	119.89				7.58958	0.202069	0.196595	0.0199812	0.0710633
																									6.37	194790	67041	16.269	120.03				7.59625	0.202129	0.196044	0.0198929	0.0704139
																									6.38	194670	67019	16.631	120.01				7.60292	0.20225	0.195645	0.0198007	0.0697519
																									6.38	194600	67017	16.508	120.06				7.60958	0.202441	0.195366	0.0196593	0.0690667
																									6.39	194530	66977	16.36	120.36				7.61625	0.202729	0.195105	0.0194417	0.0683669
																									6.4	194480	66999	16.46	120.38				7.62292	0.203168	0.194743	0.0191401	0.0676733
																									6.41	194470	67030	16.458	120.2				7.62958	0.203712	0.194154	0.0187321	0.067014
																									6.42	194470	67049	16.345	120.35				7.63625	0.204277	0.193259	0.0181935	0.0663919
																									6.43	194430	67052	16.61	120.61				7.64292	0.204809	0.192115	0.0175549	0.0658078
																									6.43	194360	67031	16.685	120.4				7.64958	0.205248	0.19084	0.0168757	0.0652739
																									6.44	194300	67044	16.46	120.31				7.65625	0.205507	0.189554	0.0161991	0.0647842
																									6.45	194250	67088	16.514	120.73				7.66292	0.205525	0.188375	0.0155327	0.0643189
																									6.46	194210	67106	16.642	120.53				7.66958	0.205354	0.1874	0.0148865	0.0638418
																									6.47	194180	67110	16.485	120.25				7.67625	0.204951	0.186704	0.0142842	0.0633396
																									6.48	194120	67101	16.463	120.19				7.68292	0.204313	0.186263	0.013741	0.0628195
																									6.48	194010	67105	16.711	120.09				7.68958	0.203501	0.185988	0.0132536	0.0622854
																									6.49	193750	67224	16.618	120.16				7.69625	0.202626	0.185839	0.0128137	0.0617313
																									6.5	193280	67195	16.421	120.14				7.70292	0.201721	0.185766	0.0124149	0.0611733
																									6.51	192830	67170	16.409	120.09				7.70958	0.200699	0.185742	0.0120525	0.0606483
																									6.52	192430	67235	16.394	120.09				7.71625	0.199617	0.185721	0.0117365	0.0601855
																									6.53	191510	67187	16.404	120.43				7.72292	0.198509	0.185712	0.0114609	0.0597843
																									6.53	190040	66862	16.462	120.24				7.72958	0.197343	0.185773	0.01122	0.0594264
																									6.54	188980	66617	16.234	119.89				7.73625	0.196052	0.185927	0.0110183	0.0591008
																									6.55	188770	66665	16.015	120.01				7.74292	0.194681	0.186185	0.0108711	0.0587864
																									6.56	188830	66637	15.963	119.73				7.74958	0.193392	0.186541	0.0107819	0.0584713
																									6.57	188750	66545	15.917	119.47				7.75625	0.192253	0.186994	0.0107298	0.0581455
																									6.58	188580	66548	15.942	119.49				7.76292	0.191224	0.187504	0.0107117	0.0578172
																									6.58	188490	66548	15.972	119.59				7.76958	0.190238	0.188022	0.0107427	0.0575018
																									6.59	188440	66564	16.264	119.84				7.77625	0.189249	0.18852	0.0108187	0.0572284
																									6.6	188420	66582	16.596	120.05				7.78292	0.188185	0.18896	0.0109257	0.0570149
																									6.61	188450	66566	16.307	120.21				7.78958	0.186929	0.1893	0.0110492	0.0568598
																									6.62	188440	66556	16.149	120.18				7.79625	0.185393	0.18949	0.011174	0.0567539
																									6.63	188330	66537	16.563	120.14				7.80292	0.183652	0.189532	0.0112678	0.0566843
																									6.63	188200	66549	16.629	120.57				7.80958	0.181861	0.189388	0.0113015	0.0566382
																									6.64	188160	66636	16.369	120.91				7.81625	0.180117	0.189	0.0112853	0.0565935
																									6.65	188160	66622	16.398	121.18				7.82292	0.178433	0.188398	0.011243	0.0565433
																									6.66	188160	66603	16.448	121.33				7.82958	0.17691	0.187625	0.0111881	0.0564836
																									6.67	188160	66607	16.308	121.06				7.83625	0.175659	0.186738	0.0111219	0.0564326
																									6.68	188140	66633	16.284	120.89				7.84292	0.17469	0.18574	0.0110557	0.0564109
																									6.68	188100	66645	16.456	120.95				7.84958	0.173914	0.184712	0.011014	0.0564444
																									6.69	188020	66681	16.694	120.89				7.85625	0.173282	0.183771	0.0109996	0.0565346
																									6.7	187910	66695	16.652	120.64				7.86292	0.172843	0.182978	0.0109984	0.0566673
																									6.71	187810	66765	16.52	120.58				7.86958	0.172567	0.182342	0.0110011	0.0568184
																									6.72	187570	66975	16.508	120.59				7.87625	0.172365	0.181856	0.0110195	0.0569524
																									6.73	186790	66876	16.67	120.36				7.88292	0.17219	0.181553	0.0110495	0.0570525
																									6.73	185750	66930	16.339	120.42				7.88958	0.172036	0.181436	0.0110636	0.0571019
																									6.74	185270	66775	16.311	120.61				7.89625	0.171923	0.181456	0.0110431	0.0570959
																									6.75	184980	66530	16.324	119.75				7.90292	0.171854	0.181548	0.0110026	0.0570229
																									6.76	184700	66554	16.433	120.14				7.90958	0.171813	0.181727	0.0109505	0.0569001
																									6.77	184520	66411	16.304	121.13				7.91625	0.171855	0.181989	0.0108816	0.0567562
																									6.78	184330	66429	16.253	120.81				7.92292	0.171971	0.182308	0.0107942	0.0566058
																									6.78	184240	66339	16.373	120.73				7.92958	0.1722	0.182641	0.0106906	0.0564498
																									6.79	184130	66341	16.08	120.47				7.93625	0.172548	0.183005	0.0105815	0.0562902
																									6.8	184090	66312	16.467	120.25				7.94292	0.173028	0.183427	0.0104637	0.0561421
																									6.81	183960	66343	16.795	120.24				7.94958	0.173643	0.183888	0.0103534	0.0559991
																									6.82	183540	66402	16.014	120.06				7.95625	0.174362	0.184389	0.0102614	0.0558498
																									6.83	182850	66373	16.045	120.41				7.96292	0.175148	0.184906	0.0101885	0.0556735
																									6.83	182030	66463	16.852	120.77				7.96958	0.175894	0.185438	0.0101391	0.0554665
																									6.84	181440	66588	16.444	120.84				7.97625	0.176552	0.185941	0.0101051	0.0552308
																									6.85	181250	66496	16.336	121.82				7.98292	0.177082	0.186407	0.0100751	0.0549728
																									6.86	181240	66377	16.462	121.52				7.98958	0.177481	0.186818	0.0100321	0.0546991
																									6.87	181320	66486	16.317	121.34				7.99625	0.177671	0.187177	0.00996623	0.0544153
																									6.88	181380	66438	16.422	121.86				8.00292	0.177631	0.187494	0.00986784	0.0541347
																									6.88	181410	66439	16.329	121.05
																									6.89	181500	66479	16.076	120.64
																									6.9	181520	66477	16.052	120.4
																									6.91	181470	66478	15.822	119.76
																									6.92	181430	66533	15.582	119.43
																									6.93	181460	66549	15.565	119.26
																									6.93	181550	66567	15.562	119.18
																									6.94	181600	66587	15.688	119.15
																									6.95	181630	66615	15.911	118.88
																									6.96	181720	66610	15.816	118.72
																									6.97	181770	66613	15.874	118.91
																									6.98	181770	66637	15.87	118.92
																									6.98	181790	66674	15.73	118.83
																									6.99	181840	66683	15.966	119.03
																									7	181880	66698	16.348	119.11
																									7.01	181960	66702	16.261	118.97
																									7.02	181990	66740	15.78	118.71
																									7.03	181960	66782	15.753	119.01
																									7.03	182020	66836	15.924	119.11
																									7.04	182070	66840	15.776	118.99
																									7.05	182010	66892	15.651	119.18
																									7.06	181970	66916	15.74	119.44
																									7.07	181920	66934	15.755	119.44
																									7.08	181880	66961	15.562	119.17
																									7.08	181920	66962	15.664	119.34
																									7.09	181990	66976	16.007	119.57
																									7.1	182000	66979	16.02	119.35
																									7.11	181990	66989	15.842	119.09
																									7.12	182040	66966	15.761	119.19
																									7.13	182120	66948	15.868	119.24
																									7.13	182050	66965	15.983	119.24
																									7.14	181970	67007	16.094	119.54
																									7.15	182010	67037	16.298	119.99
																									7.16	182090	67048	16.518	120.2
																									7.17	182120	67040	16.319	120.29
																									7.18	182080	67019	16.17	120.32
																									7.18	182050	67025	16.181	120.34
																									7.19	182130	67052	16.223	120.27
																									7.2	182240	67057	16.264	120.18
																									7.21	182280	67071	16.242	120.38
																									7.22	182280	67111	16.326	120.46
																									7.23	182280	67129	16.375	120.53
																									7.23	182340	67181	16.241	120.76
																									7.24	182480	67224	15.822	120.34
																									7.25	182600	67221	16.033	120.83
																									7.26	182710	67231	16.444	121.64
																									7.27	182830	67261	16.641	121.28
																									7.28	182820	67313	16.857	121.06
																									7.28	182750	67341	16.427	120.96
																									7.29	182820	67373	15.935	121.2
																									7.3	182970	67403	16.026	121.61
																									7.31	183060	67437	16.132	121.6
																									7.32	183140	67471	16.374	121.65
																									7.33	183210	67481	16.671	121.7
																									7.33	183210	67531	16.567	121.36
																									7.34	183260	67573	16.377	120.77
																									7.35	183370	67572	16.149	120.4
																									7.36	183460	67581	16.204	120.53
																									7.37	183600	67624	16.626	120.72
																									7.38	183730	67656	16.663	120.7
																									7.38	183790	67661	16.273	120.91
																									7.39	183830	67686	16.083	120.44
																									7.4	183900	67736	16.328	121.17
																									7.41	183970	67771	16.238	122.37
																									7.42	183970	67833	16.2	122.17
																									7.43	183970	67882	16.767	122.41
																									7.43	184170	67917	16.519	122.22
																									7.44	184410	67922	16.065	121.96
																									7.45	184450	67923	16.248	121.7
																									7.46	184440	67959	16.199	121.23
																									7.47	184500	67992	16.095	121.36
																									7.48	184590	68030	16.117	121.13
																									7.48	184750	68034	16.077	120.56
																									7.49	184880	68072	16.138	120.32
																									7.5	184880	68099	16.269	120.13
																									7.51	184900	68148	16.394	120.27
																									7.52	184930	68203	16.353	120.4
																									7.53	184820	68198	16.238	120.12
																									7.53	184850	68235	16.193	120.09
																									7.54	185060	68266	16.124	120.58
																									7.55	185250	68250	16.302	120.03
																									7.56	185380	68279	16.277	119.31
																									7.57	185430	68336	15.946	119.5
																									7.58	185460	68366	15.428	119.67
																									7.58	185490	68402	15.278	120.14
																									7.59	185580	68441	16.093	121.15
																									7.6	185710	68457	15.788	120.46
																									7.61	185810	68474	15.358	119.75
																									7.62	185900	68482	15.421	120.44
																									7.63	185970	68505	16.678	121.8
																									7.63	185990	68545	17.935	122.61
																									7.64	186070	68593	16.614	121.58
																									7.65	186210	68587	15.794	121.16
																									7.66	186340	68586	15.895	121.62
																									7.67	186320	68589	16.165	121.89
																									7.68	186240	68651	16.387	121.08
																									7.68	186260	68736	16.519	121.24
																									7.69	186410	68743	16.696	121.94
																									7.7	186600	68754	16.471	121.12
																									7.71	186710	68717	15.981	120.64
																									7.72	186810	68717	15.567	120.76
																									7.73	186860	68775	15.692	120.55
																									7.73	186870	68804	16.099	120.3
																									7.74	186930	68832	16.288	120.33
																									7.75	187000	68857	16.305	120.21
																									7.76	187060	68896	16.072	120.18
																									7.77	187140	68914	15.919	120.28
																									7.78	187230	68941	15.964	120.38
																									7.78	187320	68987	15.875	120.32
																									7.79	187260	68979	15.858	120.27
																									7.8	187190	69028	16.045	120.45
																									7.81	187330	69093	16.222	120.59
																									7.82	187500	69092	16.13	120.79
																									7.83	187560	69093	16.089	120.93
																									7.83	187640	69111	16.332	121.13
																									7.84	187760	69135	16.379	121.31
																									7.85	187860	69161	16.263	121.09
																									7.86	187920	69213	16.192	120.59
																									7.87	187980	69235	16.259	120.41
																									7.88	188080	69211	16.105	120.15
																									7.88	188120	69223	15.741	119.73
																									7.89	188090	69293	15.739	118.94
																									7.9	188150	69338	15.299	117.84
																									7.91	188250	69390	14.786	117.56
																									7.92	188180	69390	14.975	117.38
																									7.93	188200	69385	14.902	116.83
																									7.93	188410	69443	14.51	116.53
																									7.94	188470	69470	14.47	116.19
																									7.95	188500	69490	14.824	116.96
																									7.96	188680	69507	15.439	117.14
																									7.97	188850	69529	15.257	116.58
																									7.98	188890	69560	14.695	117.19
																									7.98	188900	69598	14.538	117.24
																									7.99	188940	69605	14.928	117.39
																									8	188970	69587	15.305	117.58

## Sheet: 4
Fig. 4b	σ (S/m)	Alginate	Alginate + PEDOT:PSS	Alginate + PEDOT:AlgS		Fig. 4b	|Z| (Ω)	Frequency (Hz)	Alginate	Alginate+PEDOT:PSS	Alginate+PEDOT:AlgS		Inset, -Z_img (Ω)	Z_real (Ω)	Alginate	Z_real (Ω)	Alginate+PEDOT:AlgS	Z_real (Ω)	Alginate+PEDOT:PSS		Fig. 4g	Temperature (°C)	Alginate+PEDOT:AlgS	STD	Alginate+PEDOT:PSS	STD		Fig. 4h	Time (s)	Alginate+PEDOT:AlgS	Alginate+PEDOT:PSS		Fig. 4i	Time (s)	Alginate+PEDOT:AlgS	Alginate+PEDOT:PSS
		0.00071316	0.0034734	0.099652				1000000	3234	585.2	296.2			3230	160.1	295.8	15.14	578.7	87.08			20	0	0	0	0			30.001	0.10184	-0.39685			0	1.682	1.5698
		0.00039914	0.003269	0.066444				794400	3248	603	301.2			3245	136.8	300.7	17.14	594.9	98.4			25	-0.3	0.09	-0.1	0.06			30.003	0.098968	-0.3541			0	1.6617	1.5699
		0.00026936	0.0030814	0.060116				631000	3266	620.4	305.5			3264	108.7	304.9	18.72	610.8	108.8			30	-0.42	0.11	-0.16	0.11			30.005	0.096404	-0.30294			0	1.6319	1.5795
								501200	3255	640	309.5			3254	99.04	308.9	20.09	628.6	120.3			35	-0.52	0.14	-0.28	0.07			30.007	0.094475	-0.24799			0	1.5945	1.5969
	Avg	0.000460553	0.0032746	0.075404				398100	3257	662.2	313.8			3256	89.99	313.1	21.49	648.7	133.2			40	-0.58	0.14	-0.4	0.1			30.009	0.093326	-0.19354			0	1.552	1.6195
	STD	0.000228185	0.00019606	0.0212364				316300	3271	685.5	317.6			3270	87.32	316.8	22.4	669.7	146.6			45	-0.62	0.16	-0.43	0.18			30.011	0.092994	-0.14326			0.01	1.5067	1.6449
								251200	3271	712.2	321.7			3271	72.8	320.8	23.1	694.5	157.7			50	-0.68	0.14	-0.48	0.19			30.013	0.09342	-0.099884			0.01	1.4612	1.6708
								199500	3295	741.7	325.6			3294	74.18	324.7	23.8	721.4	172.1			55	-0.74	0.11	-0.54	0.19			30.015	0.094388	-0.065017			0.01	1.4175	1.6952
		PEDOT:PSS	PEDOT:AlgS					158600	3289	774.9	329.3			3288	76.57	328.5	24	752.4	185.5			60	-0.76	0.1	-0.61	0.14			30.017	0.095597	-0.039177			0.01	1.3779	1.7166
	(σ-σ_Alginate)/σ_Alginate	6.11014	162.725					126000	3303	809.2	333			3302	87.09	332.1	24.31	784.7	197.6			65	-0.79	0.09	-0.63	0.14			30.019	0.09669	-0.021893			0.01	1.3437	1.7337
	STD (propagation of uncertainty)	3.54841	93.3083					100100	3314	847.3	336.9			3313	93.78	336	24.45	822.2	204.6			70	-0.79	0.09	-0.66	0.13			30.021	0.097342	-0.01198			0.02	1.3161	1.746
								79450	3325	886.3	340.5			3323	101.9	339.6	24.66	860.8	211.3										30.023	0.097295	-0.0078435			0.02	1.2957	1.7531
	P value	0.0439						63140	3338	925.5	344			3336	111.1	343.1	24.89	900.4	214.1										30.025	0.096325	-0.0077812			0.02	1.2825	1.755
	P value summary	*						50200	3352	963.2	347.6			3350	121.8	346.7	25.14	939.5	212.3										30.027	0.094265	-0.010107			0.02	1.2759	1.7517
	One- or two-tailed P value?	Two-tailed						39890	3366	997.8	351.2			3364	131.2	350.3	25.44	976.3	206.3										30.029	0.091086	-0.013481			0.03	1.2751	1.7438
	t, df	t=2.905, df=4						31640	3384	1030	354.9			3381	144.5	354	25.83	1011	196.9										30.031	0.086793	-0.016913			0.03	1.2791	1.7314
								25170	3403	1059	358.3			3399	159.2	357.3	26.08	1042	186.6										30.032	0.08143	-0.019789			0.03	1.2868	1.7151
								20020	3423	1083	362.1			3419	174.8	361.1	26.76	1069	176.2										30.034	0.075082	-0.021848			0.03	1.297	1.6953
								15890	3446	1105	366			3440	194.6	365	27.49	1092	167.3										30.036	0.0679	-0.023037			0.03	1.3088	1.6726
								12610	3470	1126	370			3464	214.6	368.9	28.31	1115	160.8										30.038	0.060139	-0.023387			0.04	1.3217	1.6479
								10080	3496	1147	374			3488	237.6	372.8	29.16	1136	156.9										30.04	0.052118	-0.023126			0.04	1.3355	1.622
								8016	3527	1165	378.2			3518	263.3	377	30.15	1155	155										30.042	0.044159	-0.022511			0.04	1.3502	1.5959
								6328	3563	1184	382.7			3551	293.6	381.5	31.26	1174	155.6										30.044	0.036655	-0.021785			0.04	1.3664	1.5707
								5016	3603	1205	387.3			3588	328	385.9	32.44	1194	158.3										30.046	0.029982	-0.021135			0.04	1.3847	1.5476
								3984	3651	1228	391.9			3633	363.7	390.5	33.7	1217	162.7										30.048	0.024442	-0.020646			0.05	1.4059	1.5278
								3171	3700	1252	396.7			3678	406.8	395.2	35.06	1241	168.4										30.05	0.020228	-0.020365			0.05	1.4306	1.5126
								2528	3756	1267	401.7			3728	453.9	400.1	36.52	1255	175.6										30.052	0.017389	-0.020295			0.05	1.4589	1.5027
								1976	3825	1296	407.4			3790	511.1	405.6	38.24	1283	184										30.054	0.015873	-0.020306			0.05	1.4907	1.4989
								1578	3896	1324	413			3854	568.9	411.1	39.94	1310	192.4										30.056	0.015525	-0.020299			0.05	1.5251	1.5014
								1266	3976	1352	419.6			3925	633	417.5	41.81	1337	201.5										30.058	0.016049	-0.020213			0.06	1.5605	1.51
								998.3	4071	1384	426.5			4009	708.3	424.3	43.89	1368	211.1										30.06	0.017065	-0.019936			0.06	1.5951	1.5242
								796.9	4173	1418	433.1			4098	788	430.7	45.94	1401	220.3										30.062	0.018218	-0.019389			0.06	1.6264	1.5432
								627.8	4294	1456	440.2			4203	881.7	437.6	48.21	1438	229.2										30.064	0.019126	-0.018476			0.06	1.6519	1.5657
								505.5	4417	1493	447			4308	975.5	444.2	50.4	1475	235.3										30.066	0.01944	-0.017134			0.06	1.6692	1.5905
								398	4569	1537	454.7			4438	1088	451.6	52.86	1518	239.5										30.068	0.018891	-0.015395			0.07	1.6763	1.6163
								315.5	4732	1579	462.3			4576	1207	459	55.37	1560	239.9										30.07	0.017358	-0.013293			0.07	1.6719	1.6418
								252.4	4902	1618	470.4			4719	1329	466.8	57.95	1601	236.7										30.072	0.014927	-0.010939			0.07	1.6552	1.666
								198.6	5096	1659	479.4			4878	1472	475.5	60.81	1643	229.9										30.074	0.011835	-0.0086148			0.07	1.6266	1.6881
								158.4	5285	1695	488.1			5030	1623	483.9	63.5	1681	220.2										30.076	0.0083876	-0.0065598			0.07	1.5875	1.7075
								125.6	5485	1729	497.4			5180	1805	493	66.37	1717	207.9										30.078	0.0049936	-0.0050355			0.08	1.54	1.7242
								100.4	5687	1759	506.8			5316	2019	502	69.24	1748	194.7										30.08	0.0020142	-0.0042679			0.08	1.4869	1.7383
								79	5926	1786	517.3			5456	2313	512.2	72.44	1777	179.5										30.082	-0.00031121	-0.0043663			0.08	1.4316	1.7499
								63.34	6182	1809	527.3			5581	2659	521.9	75.45	1802	165.8										30.084	-0.0018342	-0.0053567			0.08	1.3778	1.7595
								49.87	6524	1832	538.5			5719	3140	532.7	78.84	1825	151.7										30.086	-0.0025704	-0.0071365			0.08	1.3287	1.7673
								39.72	6941	1851	550			5858	3723	543.8	82.3	1845	139.5										30.088	-0.0026219	-0.0094181			0.09	1.2874	1.7735
								31.67	7483	1865	561.9			6011	4458	555.3	85.97	1861	129.2										30.09	-0.0021308	-0.011949			0.09	1.256	1.7781
								24.93	8250	1879	574.6			6205	5437	567.5	89.95	1876	120.2										30.092	-0.001269	-0.014426			0.09	1.2361	1.7809
								19.86	9219	1894	588.2			6469	6569	580.6	94.01	1890	113.6										30.094	-0.00011826	-0.016522			0.09	1.2283	1.7814
								15.84	10480	1906	601			6763	8006	592.9	98.34	1902	109.2										30.096	0.0014582	-0.017983			0.09	1.2324	1.7793
								12.4	12250	1918	615.3			7173	9932	606.5	103.6	1915	107.2										30.097	0.0037979	-0.018604			0.1	1.2479	1.7741
								9.931	14330	1928	627.9			7645	12120	618.4	108.8	1925	107.6										30.099	0.0074199	-0.018277			0.1	1.2735	1.7652
								7.945	16930	1940	641.6			8271	14770	631.2	114.9	1937	110										30.101	0.012984	-0.017041			0.1	1.3075	1.7525
								6.317	20270	1954	655.7			9089	18120	644.2	122.1	1950	115										30.103	0.021271	-0.014975			0.1	1.3479	1.7358
								5.008	24470	1967	670.9			10150	22270	658.1	130.7	1963	122.4										30.105	0.033069	-0.01229			0.1	1.3928	1.7155
								3.946	29870	1982	688			11640	27500	673.2	141.7	1978	132.4										30.107	0.048946	-0.0093543			0.11	1.4402	1.6923
								3.159	36090	1997	705.9			13540	33450	688.8	154.1	1992	144.2										30.109	0.069058	-0.0064872			0.11	1.4883	1.6674
								2.504	43880	2016	723.9			16150	40800	704.4	166.7	2009	156.8										30.111	0.093067	-0.00402			0.11	1.535	1.6422
								1.998	52570	2039	742.9			19230	48930	720	183.1	2031	174.2										30.113	0.12	-0.0022301			0.11	1.5789	1.6183
								1.585	64020	2072	764.8			23690	59480	737.4	202.9	2063	194.7										30.115	0.14815	-0.0012498			0.12	1.6185	1.597
								1.267	76960	2105	786.6			29200	71210	754	224.1	2094	217										30.117	0.17517	-0.0011031			0.12	1.6525	1.5799
								0.999	93120	2134	812.7			36800	85540	773.2	250.4	2120	243.7										30.119	0.19817	-0.0016551			0.12	1.6798	1.5677
								0.7923	111700	2169	844.5			46370	101600	795.9	282.1	2152	274.5										30.121	0.21412	-0.0025769			0.12	1.6995	1.5611
								0.6334	132400	2216	877.8			57890	119000	819	315.9	2195	309.1										30.123	0.2201	-0.0035809			0.12	1.7108	1.5601
								0.504	156200	2265	915.5			72360	138400	844.2	354.1	2238	349.6										30.125	0.21358	-0.0043081			0.13	1.7135	1.5644
								0.4006	183800	2339	953.8			90600	160000	868.5	394.4	2305	397.6										30.127	0.19286	-0.0043899			0.13	1.7074	1.5732
								0.3167	215500	2425	992.6			112900	183600	891.1	437.4	2381	456.6										30.129	0.15733	-0.0035531			0.13	1.6928	1.5853
								0.252	248800	2569	1038			137600	207200	917.8	484.2	2515	524.7										30.131	0.10762	-0.0016062			0.13	1.6705	1.5994
								0.2003	285600	2820	1086			166300	232200	945.8	533	2753	610.8										30.133	0.045611	0.0015105			0.13	1.6416	1.6141
								0.1589	328300	3390	1139			200900	259700	977.7	583.8	3313	717.8										30.135	-0.025667	0.0056782			0.14	1.6076	1.6284
								0.126	374200	4426	1183			236200	290200	999.6	632.7	4338	882.3										30.137	-0.1022	0.010714			0.14	1.5704	1.6413
								0.1002	422500	10440	1236			276400	319500	1028	685.6	10340	1497										30.139	-0.17931	0.016277			0.14	1.5318	1.6524
																													30.141	-0.25216	0.021872			0.14	1.4939	1.6612
																													30.143	-0.31623	0.027055			0.14	1.4585	1.6679
																													30.145	-0.36763	0.031411			0.15	1.427	1.6726
																													30.147	-0.40354	0.034615			0.15	1.4009	1.6758
																													30.149	-0.42252	0.036511			0.15	1.3808	1.6781
																													30.151	-0.42452	0.037083			0.15	1.3672	1.6799
																													30.153	-0.41084	0.036499			0.15	1.36	1.6819
																													30.155	-0.38384	0.035111			0.16	1.359	1.6843
																													30.157	-0.34666	0.033217			0.16	1.3636	1.6872
																													30.159	-0.30292	0.031207			0.16	1.3733	1.6907
																													30.161	-0.25626	0.029465			0.16	1.387	1.6945
																													30.162	-0.20993	0.028291			0.16	1.404	1.6984
																													30.164	-0.16668	0.027927			0.17	1.4234	1.7019
																													30.166	-0.12851	0.028522			0.17	1.444	1.7045
																													30.168	-0.096655	0.030109			0.17	1.4649	1.7058
																													30.17	-0.071502	0.032719			0.17	1.485	1.7056
																													30.172	-0.052749	0.036244			0.17	1.5034	1.7036
																													30.174	-0.039623	0.040479			0.18	1.5192	1.6996
																													30.176	-0.031066	0.045269			0.18	1.5317	1.6937
																													30.178	-0.025901	0.050441			0.18	1.5401	1.6859
																													30.18	-0.023046	0.055816			0.18	1.5441	1.6764
																													30.182	-0.021576	0.061256			0.18	1.5435	1.6658
																													30.184	-0.02086	0.066619			0.19	1.5382	1.6545
																													30.186	-0.02053	0.071812			0.19	1.5288	1.6432
																													30.188	-0.020382	0.07679			0.19	1.5157	1.6327
																													30.19	-0.020339	0.081398			0.19	1.4999	1.6237
																													30.192	-0.020414	0.085538			0.2	1.4826	1.6169
																													30.194	-0.020605	0.089144			0.2	1.4649	1.613
																													30.196	-0.020821	0.092147			0.2	1.4481	1.6124
																													30.198	-0.020963	0.094532			0.2	1.4335	1.6153
																													30.2	-0.020964	0.096332			0.2	1.4222	1.6216
																													30.202	-0.020786	0.097608			0.21	1.4149	1.6308
																													30.204	-0.020387	0.098533			0.21	1.4122	1.6424
																													30.206	-0.019745	0.099262			0.21	1.4139	1.6555
																													30.208	-0.018926	0.099891			0.21	1.42	1.6692
																													30.21	-0.018085	0.10056			0.21	1.4295	1.6824
																													30.212	-0.017371	0.10135			0.22	1.4415	1.6942
																													30.214	-0.01694	0.10227			0.22	1.4547	1.7039
																													30.216	-0.017006	0.10327			0.22	1.4676	1.7109
																													30.218	-0.017767	0.10427			0.22	1.4785	1.7148
																													30.22	-0.019347	0.10516			0.22	1.4863	1.7156
																													30.222	-0.021716	0.10584			0.23	1.4896	1.7136
																													30.224	-0.024722	0.10614			0.23	1.4875	1.7091
																													30.226	-0.028146	0.10593			0.23	1.4793	1.7025
																													30.227	-0.031667	0.1051			0.23	1.4651	1.6942
																													30.229	-0.034877	0.10358			0.23	1.4449	1.6844
																													30.231	-0.037433	0.10133			0.24	1.4194	1.6735
																													30.233	-0.039087	0.098352			0.24	1.3898	1.6617
																													30.235	-0.039709	0.094676			0.24	1.3574	1.6492
																													30.237	-0.039251	0.090423			0.24	1.3237	1.6362
																													30.239	-0.037746	0.085694			0.24	1.2906	1.6227
																													30.241	-0.035366	0.080556			0.25	1.2599	1.609
																													30.243	-0.032389	0.075124			0.25	1.2333	1.5956
																													30.245	-0.029095	0.069467			0.25	1.2126	1.5833
																													30.247	-0.025837	0.063616			0.25	1.1991	1.5731
																													30.249	-0.023001	0.057615			0.25	1.194	1.5659
																													30.251	-0.020944	0.051468			0.26	1.1981	1.5628
																													30.253	-0.019934	0.045218			0.26	1.2117	1.5647
																													30.255	-0.020073	0.038905			0.26	1.2348	1.5721
																													30.257	-0.021318	0.032565			0.26	1.2666	1.5852
																													30.259	-0.023517	0.026203			0.26	1.3062	1.6035
																													30.261	-0.026352	0.019861			0.27	1.3522	1.6261
																													30.263	-0.029366	0.013516			0.27	1.4029	1.6515
																													30.265	-0.032132	0.0071688			0.27	1.4562	1.678
																													30.267	-0.034224	0.00081837			0.27	1.5102	1.7035
																													30.269	-0.035291	-0.0055432			0.28	1.5624	1.7262
																													30.271	-0.035051	-0.011856			0.28	1.6108	1.7441
																													30.273	-0.033338	-0.018073			0.28	1.6533	1.7562
																													30.275	-0.030163	-0.02417			0.28	1.688	1.7618
																													30.277	-0.025718	-0.030069			0.28	1.7135	1.7609
																													30.279	-0.020285	-0.035725			0.29	1.7287	1.7542
																													30.281	-0.014283	-0.041117			0.29	1.7333	1.7431
																													30.283	-0.0082554	-0.046189			0.29	1.7273	1.7293
																													30.285	-0.0027315	-0.050902			0.29	1.7115	1.7146
																													30.287	0.0018432	-0.055165			0.29	1.6872	1.7005
																													30.289	0.0052224	-0.058867			0.3	1.6563	1.6884
																													30.291	0.0073465	-0.061916			0.3	1.6206	1.679
																													30.292	0.0083138	-0.064257			0.3	1.5824	1.6722
																													30.294	0.0084322	-0.065832			0.3	1.5437	1.6678
																													30.296	0.008178	-0.066686			0.3	1.5066	1.6649
																													30.298	0.0079976	-0.066885			0.31	1.4726	1.6624
																													30.3	0.0083374	-0.066544			0.31	1.4432	1.6592
																													30.302	0.0095374	-0.065833			0.31	1.419	1.6545
																													30.304	0.011842	-0.064877			0.31	1.4003	1.6477
																													30.306	0.015364	-0.063858			0.31	1.3872	1.6389
																													30.308	0.020026	-0.063013			0.32	1.3789	1.6288
																													30.31	0.025596	-0.062506			0.32	1.3748	1.6184
																													30.312	0.031797	-0.06252			0.32	1.3737	1.6091
																													30.314	0.038236	-0.06318			0.32	1.3747	1.6022
																													30.316	0.044506	-0.064508			0.32	1.3767	1.5989
																													30.318	0.050261	-0.066464			0.33	1.3787	1.6001
																													30.32	0.055256	-0.06889			0.33	1.38	1.6061
																													30.322	0.059427	-0.071503			0.33	1.3801	1.6166
																													30.324	0.06285	-0.074049			0.33	1.3787	1.6307
																													30.326	0.065692	-0.07625			0.33	1.3757	1.6471
																													30.328	0.068246	-0.077842			0.34	1.3713	1.6637
																													30.33	0.070861	-0.078669			0.34	1.3658	1.6785
																													30.332	0.073778	-0.078613			0.34	1.3596	1.6898
																													30.334	0.077216	-0.077646			0.34	1.353	1.6961
																													30.336	0.081283	-0.07586			0.34	1.3465	1.6965
																													30.338	0.086014	-0.073338			0.35	1.3404	1.6909
																													30.34	0.091365	-0.070238			0.35	1.3349	1.68
																													30.342	0.097172	-0.06682			0.35	1.3302	1.6649
																													30.344	0.1032	-0.063301			0.35	1.3264	1.6475
																													30.346	0.10924	-0.059929			0.35	1.3237	1.6297
																													30.348	0.115	-0.056894			0.36	1.322	1.6134
																													30.35	0.12022	-0.0543			0.36	1.3213	1.6004
																													30.351	0.12467	-0.052204			0.36	1.3216	1.592
																													30.353	0.1282	-0.050569			0.36	1.3228	1.589
																													30.355	0.1308	-0.049225			0.37	1.3249	1.5919
																													30.357	0.13256	-0.048076			0.37	1.328	1.6003
																													30.359	0.13363	-0.047008			0.37	1.3321	1.6133
																													30.361	0.13427	-0.045915			0.37	1.3374	1.6298
																													30.363	0.13478	-0.044768			0.37	1.344	1.6483
																													30.365	0.13541	-0.04355			0.38	1.3519	1.6674
																													30.367	0.13637	-0.042298			0.38	1.3613	1.6857
																													30.369	0.13774	-0.04112			0.38	1.3722	1.7022
																													30.371	0.13951	-0.040072			0.38	1.3845	1.7159
																													30.373	0.14158	-0.039245			0.38	1.3979	1.7266
																													30.375	0.14365	-0.038807			0.39	1.4121	1.7338
																													30.377	0.14536	-0.038843			0.39	1.4268	1.7379
																													30.379	0.14631	-0.039441			0.39	1.4413	1.7391
																													30.381	0.14604	-0.040602			0.39	1.4549	1.7377
																													30.383	0.14413	-0.042218			0.39	1.4669	1.7343
																													30.385	0.14023	-0.044134			0.4	1.4767	1.7293
																													30.387	0.13414	-0.046095			0.4	1.4837	1.7231
																													30.389	0.12592	-0.047733			0.4	1.4875	1.7157
																													30.391	0.11577	-0.04878			0.4	1.4877	1.7075
																													30.393	0.10408	-0.048989			0.4	1.4845	1.6985
																													30.395	0.091424	-0.048184			0.41	1.4781	1.6887
																													30.397	0.078424	-0.046321			0.41	1.4688	1.6783
																													30.399	0.065705	-0.043428			0.41	1.4575	1.6676
																													30.4	0.05379	-0.039654			0.41	1.4448	1.6567
																													30.402	0.043045	-0.035261			0.41	1.4318	1.6461
																													30.404	0.033699	-0.030499			0.42	1.4192	1.6359
																													30.406	0.025823	-0.025695			0.42	1.408	1.6267
																													30.408	0.019288	-0.021243			0.42	1.3989	1.6188
																													30.41	0.013868	-0.017447			0.42	1.3924	1.6126
																													30.412	0.0092802	-0.014581			0.42	1.3888	1.6084
																													30.414	0.0051988	-0.012807			0.43	1.3879	1.6065
																													30.416	0.0013079	-0.012156			0.43	1.3894	1.6069
																													30.418	-0.0026775	-0.012584			0.43	1.3926	1.6098
																													30.42	-0.0069561	-0.013913			0.43	1.3967	1.6151
																													30.422	-0.011595	-0.015844			0.43	1.4007	1.6224
																													30.424	-0.016586	-0.018135			0.44	1.4035	1.6315
																													30.426	-0.021866	-0.020519			0.44	1.4041	1.6415
																													30.428	-0.027253	-0.022764			0.44	1.4016	1.6519
																													30.43	-0.032583	-0.024696			0.44	1.3952	1.6616
																													30.432	-0.037684	-0.026147			0.45	1.3847	1.6703
																													30.434	-0.04243	-0.027011			0.45	1.37	1.6772
																													30.436	-0.046764	-0.027242			0.45	1.3515	1.6819
																													30.438	-0.050634	-0.026737			0.45	1.3297	1.6843
																													30.44	-0.054003	-0.025475			0.45	1.3059	1.6841
																													30.442	-0.056885	-0.023541			0.46	1.2812	1.6817
																													30.444	-0.059286	-0.021009			0.46	1.2569	1.6772
																													30.446	-0.061166	-0.018041			0.46	1.2344	1.6716
																													30.448	-0.062528	-0.014809			0.46	1.2151	1.6655
																													30.45	-0.063407	-0.011491			0.46	1.2001	1.6601
																													30.452	-0.063886	-0.0083117			0.47	1.1903	1.6563
																													30.454	-0.064059	-0.0054566			0.47	1.1862	1.6549
																													30.456	-0.063987	-0.003044			0.47	1.1881	1.6563
																													30.458	-0.063757	-0.0012844			0.47	1.1959	1.6605
																													30.46	-0.063472	-0.0002773			0.47	1.2093	1.6673
																													30.461	-0.063157	-5.9261e-05			0.48	1.2276	1.676
																													30.463	-0.062835	-0.00060515			0.48	1.2499	1.6856
																													30.465	-0.062537	-0.0017602			0.48	1.2753	1.6951
																													30.467	-0.062308	-0.0033053			0.48	1.3027	1.7032
																													30.469	-0.062194	-0.0049769			0.48	1.3312	1.7087
																													30.471	-0.062186	-0.006395			0.49	1.3598	1.7109
																													30.473	-0.062247	-0.0072664			0.49	1.3876	1.7089
																													30.475	-0.062356	-0.007386			0.49	1.414	1.7026
																													30.477	-0.062467	-0.006572			0.49	1.4381	1.6923
																													30.479	-0.062465	-0.004773			0.49	1.4597	1.6787
																													30.481	-0.06227	-0.0019873			0.5	1.4782	1.6627
																													30.483	-0.06185	0.0017356			0.5	1.4932	1.646
																													30.485	-0.061202	0.0062731			0.5	1.5045	1.6298
																													30.487	-0.060317	0.011534			0.5	1.5119	1.6157
																													30.489	-0.059177	0.017474			0.5	1.5153	1.605
																													30.491	-0.05781	0.023946			0.51	1.5147	1.5985
																													30.493	-0.056308	0.03087			0.51	1.51	1.5969
																													30.495	-0.054746	0.038161			0.51	1.5016	1.6002
																													30.497	-0.053232	0.045716			0.51	1.4899	1.6079
																													30.499	-0.051957	0.05346			0.51	1.4752	1.6192
																													30.501	-0.051142	0.061276			0.52	1.4583	1.6331
																													30.503	-0.051007	0.069005			0.52	1.44	1.6481
																													30.505	-0.051657	0.076547			0.52	1.421	1.6629
																													30.507	-0.053101	0.0837			0.52	1.4024	1.6763
																													30.509	-0.055264	0.090205			0.53	1.3848	1.6872
																													30.511	-0.05793	0.095845			0.53	1.369	1.6949
																													30.513	-0.060725	0.10038			0.53	1.3557	1.6991
																													30.515	-0.063252	0.10367			0.53	1.3454	1.6997
																													30.517	-0.065123	0.10564			0.53	1.3383	1.6974
																													30.519	-0.066005	0.10628			0.54	1.3347	1.6927
																													30.52	-0.065623	0.10572			0.54	1.3343	1.6867
																													30.522	-0.063803	0.10418			0.54	1.337	1.6805
																													30.524	-0.060561	0.10182			0.54	1.3423	1.6752
																													30.526	-0.056098	0.098853			0.54	1.3497	1.6716
																													30.528	-0.050718	0.095455			0.55	1.3586	1.6703
																													30.53	-0.044864	0.091758			0.55	1.3683	1.6714
																													30.532	-0.039101	0.087888			0.55	1.3783	1.6748
																													30.534	-0.034012	0.083911			0.55	1.3878	1.6798
																													30.536	-0.03011	0.079854			0.55	1.3966	1.6856
																													30.538	-0.027705	0.075813			0.56	1.4039	1.6908
																													30.54	-0.026894	0.071791			0.56	1.4096	1.6946
																													30.542	-0.02758	0.067758			0.56	1.4134	1.6957
																													30.544	-0.029426	0.063725			0.56	1.4151	1.6936
																													30.546	-0.03188	0.059661			0.56	1.4148	1.6879
																													30.548	-0.034336	0.055586			0.57	1.4126	1.6785
																													30.55	-0.036206	0.051536			0.57	1.4088	1.6661
																													30.552	-0.037003	0.047525			0.57	1.4037	1.6517
																													30.554	-0.036368	0.043641			0.57	1.3975	1.6364
																													30.556	-0.034115	0.039961			0.57	1.3905	1.6218
																													30.558	-0.030321	0.036484			0.58	1.3832	1.6092
																													30.56	-0.0253	0.033238			0.58	1.3758	1.5998
																													30.562	-0.019497	0.030213			0.58	1.3685	1.5946
																													30.564	-0.013491	0.027389			0.58	1.3615	1.5939
																													30.566	-0.0079477	0.024789			0.58	1.355	1.5977
																													30.568	-0.0035101	0.022425			0.59	1.3492	1.6054
																													30.57	-0.00069185	0.02033			0.59	1.344	1.6161
																													30.572	0.0002434	0.01863			0.59	1.3397	1.6287
																													30.574	-0.00073035	0.017378			0.59	1.3362	1.6418
																													30.576	-0.003444	0.016589			0.59	1.3337	1.654
																													30.578	-0.0075057	0.016282			0.6	1.3324	1.6644
																													30.58	-0.012352	0.016393			0.6	1.3324	1.6721
																													30.582	-0.017424	0.016854			0.6	1.3339	1.6767
																													30.583	-0.022239	0.017568			0.6	1.3371	1.6781
																													30.585	-0.026433	0.018395			0.61	1.3421	1.677
																													30.587	-0.029757	0.019255			0.61	1.3489	1.6741
																													30.589	-0.032089	0.020071			0.61	1.3574	1.6703
																													30.591	-0.033485	0.020698			0.61	1.3676	1.6666
																													30.593	-0.034125	0.021072			0.61	1.3792	1.664
																													30.595	-0.034191	0.021159			0.62	1.3918	1.6632
																													30.597	-0.03391	0.020956			0.62	1.4049	1.6646
																													30.599	-0.03352	0.020529			0.62	1.418	1.6682
																													30.601	-0.033228	0.019941			0.62	1.4304	1.674
																													30.603	-0.03314	0.019258			0.62	1.4417	1.6813
																													30.605	-0.033208	0.018611			0.63	1.4512	1.6895
																													30.607	-0.033295	0.017956			0.63	1.4586	1.6975
																													30.609	-0.033241	0.017257			0.63	1.4634	1.7045
																													30.611	-0.032827	0.016456			0.63	1.4655	1.7095
																													30.613	-0.031823	0.015466			0.63	1.4648	1.7118
																													30.615	-0.030112	0.014318			0.64	1.4617	1.711
																													30.617	-0.02769	0.013193			0.64	1.4562	1.7068
																													30.619	-0.024662	0.012435			0.64	1.449	1.6992
																													30.621	-0.021173	0.012674			0.64	1.4404	1.6887
																													30.623	-0.017404	0.014754			0.64	1.431	1.6757
																													30.625	-0.013604	0.019624			0.65	1.4213	1.6611
																													30.627	-0.010012	0.028212			0.65	1.4118	1.646
																													30.629	-0.0067851	0.041236			0.65	1.4029	1.6314
																													30.631	-0.004074	0.05908			0.65	1.395	1.6183
																													30.633	-0.0020122	0.081629			0.65	1.3881	1.6078
																													30.635	-0.00068336	0.10807			0.66	1.3822	1.6006
																													30.637	-9.8991e-05	0.13688			0.66	1.3773	1.5973
																													30.639	-0.00016268	0.1659			0.66	1.3731	1.5982
																													30.641	-0.0007326	0.19233			0.66	1.3696	1.6032
																													30.643	-0.0016625	0.21304			0.66	1.3663	1.6119
																													30.645	-0.0027384	0.22485			0.67	1.3633	1.6236
																													30.647	-0.0037238	0.22493			0.67	1.3602	1.6372
																													30.649	-0.0044605	0.21113			0.67	1.3572	1.6516
																													30.651	-0.0048452	0.18234			0.67	1.3541	1.6656
																													30.652	-0.0048404	0.13864			0.67	1.351	1.6781
																													30.654	-0.0043985	0.081474			0.68	1.3483	1.6879
																													30.656	-0.0034788	0.013535			0.68	1.3461	1.6943
																													30.658	-0.0020928	-0.061522			0.68	1.3447	1.6966
																													30.66	-0.00026243	-0.13929			0.68	1.3445	1.6947
																													30.662	0.0020394	-0.21509			0.68	1.3457	1.6887
																													30.664	0.0047853	-0.28434			0.69	1.3484	1.679
																													30.666	0.0078847	-0.34292			0.69	1.3526	1.6664
																													30.668	0.011207	-0.38765			0.69	1.3581	1.652
																													30.67	0.014609	-0.41642			0.69	1.3645	1.6369
																													30.672	0.017974	-0.42829			0.7	1.3715	1.6223
																													30.674	0.021164	-0.42365			0.7	1.3785	1.6092
																													30.676	0.024003	-0.40404			0.7	1.3849	1.5986
																													30.678	0.026369	-0.3719			0.7	1.3901	1.5914
																													30.68	0.028178	-0.33034			0.7	1.3937	1.5882
																													30.682	0.029296	-0.28275			0.71	1.3951	1.5895
																													30.684	0.029653	-0.23255			0.71	1.3941	1.5953
																													30.686	0.029222	-0.18293			0.71	1.3906	1.6055
																													30.688	0.028107	-0.13651			0.71	1.3848	1.6196
																													30.69	0.026522	-0.095345			0.71	1.3772	1.6371
																													30.692	0.024716	-0.060851			0.72	1.3684	1.6568
																													30.694	0.022997	-0.033695			0.72	1.3592	1.6776
																													30.696	0.021746	-0.013947			0.72	1.3505	1.6983
																													30.698	0.021276	-0.0011325			0.72	1.3432	1.7175
																													30.7	0.021803	0.005668			0.72	1.3381	1.7339
																													30.702	0.023443	0.0076126			0.73	1.3358	1.7462
																													30.704	0.026239	0.0060338			0.73	1.3369	1.7534
																													30.706	0.030189	0.0022756			0.73	1.3415	1.7545
																													30.708	0.035196	-0.0024755			0.73	1.3496	1.7493
																													30.71	0.041068	-0.0072427			0.73	1.3607	1.7379
																													30.712	0.047628	-0.011329			0.74	1.3742	1.7208
																													30.714	0.054684	-0.014341			0.74	1.3892	1.6992
																													30.716	0.061975	-0.016089			0.74	1.4047	1.6747
																													30.717	0.069222	-0.016604			0.74	1.4195	1.649
																													30.719	0.076155	-0.016093			0.74	1.4328	1.624
																													30.721	0.082581	-0.01479			0.75	1.4435	1.6017
																													30.723	0.088349	-0.012931			0.75	1.451	1.5837
																													30.725	0.093316	-0.010875			0.75	1.4548	1.5713
																													30.727	0.097414	-0.0089196			0.75	1.4549	1.565
																													30.729	0.10067	-0.0073401			0.75	1.4514	1.5652
																													30.731	0.10311	-0.0062865			0.76	1.4447	1.5714
																													30.733	0.10474	-0.0058025			0.76	1.4354	1.5824
																													30.735	0.10558	-0.0058914			0.76	1.4243	1.5969
																													30.737	0.10567	-0.0064708			0.76	1.4124	1.6135
																													30.739	0.1051	-0.0073257			0.76	1.4004	1.6305
																													30.741	0.1039	-0.0083491			0.77	1.3894	1.6466
																													30.743	0.10205	-0.0094046			0.77	1.38	1.6607
																													30.745	0.099568	-0.010381			0.77	1.3727	1.672
																													30.747	0.096404	-0.011205			0.77	1.3678	1.6805
																													30.749	0.092443	-0.011789			0.78	1.3654	1.6862
																													30.751	0.087537	-0.012091			0.78	1.3656	1.6898
																													30.753	0.081572	-0.012129			0.78	1.368	1.692
																													30.755	0.074561	-0.01187			0.78	1.3725	1.6937
																													30.757	0.066641	-0.011363			0.78	1.3788	1.6956
																													30.759	0.058046	-0.010765			0.79	1.3864	1.6982
																													30.761	0.049173	-0.010195			0.79	1.3949	1.7018
																													30.763	0.040565	-0.0098201			0.79	1.4041	1.7063
																													30.765	0.032751	-0.0097388			0.79	1.4136	1.7114
																													30.767	0.026226	-0.0099801			0.79	1.4231	1.7164
																													30.769	0.021358	-0.010544			0.8	1.4324	1.7206
																													30.771	0.018386	-0.011322			0.8	1.4413	1.7233
																													30.773	0.01738	-0.0121			0.8	1.4494	1.724
																													30.775	0.01815	-0.012764			0.8	1.4567	1.7221
																													30.777	0.020283	-0.013147			0.8	1.4628	1.7174
																													30.779	0.023279	-0.013127			0.81	1.4675	1.7102
																													30.781	0.026481	-0.012628			0.81	1.4705	1.7009
																													30.783	0.029214	-0.011582			0.81	1.4719	1.6903
																													30.784	0.030869	-0.0099965			0.81	1.4715	1.6792
																													30.786	0.030998	-0.0079589			0.81	1.4695	1.6686
																													30.788	0.029437	-0.0055109			0.82	1.466	1.6593
																													30.79	0.026291	-0.0028239			0.82	1.4615	1.6521
																													30.792	0.021879	-0.00014253			0.82	1.4563	1.6474
																													30.794	0.016754	0.0023299			0.82	1.451	1.6453
																													30.796	0.011624	0.0043568			0.82	1.446	1.6456
																													30.798	0.007142	0.0057856			0.83	1.4418	1.6479
																													30.8	0.0038832	0.0065484			0.83	1.439	1.6513
																													30.802	0.0022447	0.0066302			0.83	1.4379	1.655
																													30.804	0.0024453	0.0061518			0.83	1.4386	1.6584
																													30.806	0.0045044	0.0053416			0.83	1.4413	1.6606
																													30.808	0.0081911	0.0043337			0.84	1.4458	1.6613
																													30.81	0.013084	0.0033472			0.84	1.4518	1.6601
																													30.812	0.018701	0.002582			0.84	1.4588	1.6572
																													30.814	0.024451	0.0022051			0.84	1.4664	1.6529
																													30.816	0.029749	0.0023797			0.84	1.474	1.6478
																													30.818	0.034078	0.0031907			0.85	1.4811	1.6425
																													30.82	0.037099	0.0046494			0.85	1.4874	1.6379
																													30.822	0.03876	0.0067918			0.85	1.4924	1.6346
																													30.824	0.039293	0.0094746			0.85	1.496	1.633
																													30.826	0.03919	0.012499			0.86	1.4982	1.6335
																													30.828	0.039251	0.015667			0.86	1.4988	1.6361
																													30.83	0.040512	0.018754			0.86	1.4982	1.6404
																													30.832	0.044052	0.021611			0.86	1.4964	1.646
																													30.834	0.050834	0.024171			0.86	1.4938	1.6522
																													30.836	0.061578	0.026422			0.87	1.4907	1.6585
																													30.838	0.076632	0.028499			0.87	1.4873	1.664
																													30.84	0.095821	0.030624			0.87	1.4838	1.6683
																													30.842	0.11826	0.032932			0.87	1.4804	1.6709
																													30.844	0.14238	0.03564			0.87	1.4771	1.6717
																													30.846	0.166	0.03891			0.88	1.4739	1.6708
																													30.848	0.18643	0.042834			0.88	1.4708	1.6685
																													30.849	0.20066	0.047462			0.88	1.4679	1.6653
																													30.851	0.20567	0.052716			0.88	1.4649	1.6617
																													30.853	0.19883	0.058434			0.88	1.462	1.6583
																													30.855	0.1783	0.064456			0.89	1.459	1.6557
																													30.857	0.14324	0.070448			0.89	1.4561	1.6541
																													30.859	0.09399	0.076073			0.89	1.453	1.654
																													30.861	0.032241	0.081041			0.89	1.4499	1.6552
																													30.863	-0.039121	0.085098			0.89	1.447	1.6577
																													30.865	-0.11628	0.088111			0.9	1.4443	1.6614
																													30.867	-0.19478	0.090068			0.9	1.442	1.6658
																													30.869	-0.26999	0.091045			0.9	1.4402	1.6707
																													30.871	-0.33741	0.091286			0.9	1.4389	1.6758
																													30.873	-0.39312	0.091088			0.9	1.4383	1.6807
																													30.875	-0.43421	0.090674			0.91	1.4384	1.6852
																													30.877	-0.45889	0.090311			0.91	1.4392	1.6891
																													30.879	-0.46662	0.090187			0.91	1.4407	1.6922
																													30.881	-0.45811	0.090413			0.91	1.4429	1.6943
																													30.883	-0.43521	0.091057			0.91	1.4455	1.6953
																													30.885	-0.40063	0.092076			0.92	1.4486	1.695
																													30.887	-0.35755	0.093395			0.92	1.4519	1.6936
																													30.889	-0.30937	0.094961			0.92	1.4554	1.6908
																													30.891	-0.25935	0.09661			0.92	1.4586	1.6866
																													30.893	-0.21046	0.098185			0.92	1.4614	1.6811
																													30.895	-0.16506	0.099554			0.93	1.4637	1.6746
																													30.897	-0.1249	0.10056			0.93	1.4653	1.6673
																													30.899	-0.091076	0.10113			0.93	1.4661	1.6597
																													30.901	-0.064081	0.1012			0.93	1.4661	1.6522
																													30.903	-0.043848	0.10071			0.93	1.4653	1.6453
																													30.905	-0.029801	0.099713			0.94	1.4638	1.6396
																													30.907	-0.021001	0.098229			0.94	1.4618	1.6356
																													30.909	-0.016323	0.096228			0.94	1.4594	1.6336
																													30.911	-0.014532	0.093728			0.94	1.457	1.6338
																													30.913	-0.014382	0.090692			0.95	1.4548	1.6361
																													30.915	-0.014789	0.08709			0.95	1.4531	1.6402
																													30.916	-0.014925	0.082921			0.95	1.4521	1.6459
																													30.918	-0.014264	0.078165			0.95	1.4521	1.6525
																													30.92	-0.012557	0.072844			0.95	1.4532	1.6593
																													30.922	-0.0097867	0.067031			0.96	1.4553	1.6659
																													30.924	-0.00619	0.060758			0.96	1.4585	1.6716
																													30.926	-0.0022015	0.054053			0.96	1.4626	1.6758
																													30.928	0.0017036	0.046953			0.96	1.4674	1.6784
																													30.93	0.005053	0.039454			0.96	1.4727	1.6793
																													30.932	0.0073663	0.031603			0.97	1.4782	1.6784
																													30.934	0.008273	0.023454			0.97	1.4835	1.6761
																													30.936	0.0075656	0.01507			0.97	1.4885	1.6729
																													30.938	0.0052902	0.0066309			0.97	1.4928	1.669
																													30.94	0.0017027	-0.001706			0.97	1.4961	1.665
																													30.942	-0.0028224	-0.0098027			0.98	1.4983	1.6613
																													30.944	-0.0077946	-0.017473			0.98	1.4992	1.6579
																													30.946	-0.012643	-0.024606			0.98	1.4987	1.6552
																													30.948	-0.016886	-0.031106			0.98	1.4968	1.6532
																													30.95	-0.020196	-0.036885			0.98	1.4936	1.6519
																													30.952	-0.022408	-0.041931			0.99	1.489	1.6511
																													30.954	-0.02349	-0.046236			0.99	1.4832	1.6509
																													30.956	-0.023522	-0.049792			0.99	1.4762	1.6511
																													30.958	-0.02272	-0.052681			0.99	1.4682	1.6517
																													30.96	-0.021395	-0.055018			0.99	1.4595	1.6527
																													30.962	-0.019831	-0.056931			1	1.4503	1.6541
																													30.964	-0.01832	-0.058599			1	1.441	1.6561
																													30.966	-0.017167	-0.060154			1	1.432	1.6587
																													30.968	-0.016589	-0.06171			1	1.4236	1.6619
																													30.97	-0.016719	-0.063367			1	1.4161	1.6657
																													30.972	-0.017516	-0.065091			1.01	1.4099	1.6699
																													30.974	-0.018816	-0.066855			1.01	1.4053	1.6743
																													30.976	-0.020402	-0.068659			1.01	1.4026	1.6784
																													30.978	-0.021955	-0.07044			1.01	1.402	1.682
																													30.98	-0.023094	-0.072194			1.01	1.4035	1.6847
																													30.981	-0.023525	-0.073889			1.02	1.4073	1.686
																													30.983	-0.023003	-0.075477			1.02	1.413	1.6858
																													30.985	-0.021393	-0.076943			1.02	1.4206	1.684
																													30.987	-0.01864	-0.078242			1.02	1.4294	1.6807
																													30.989	-0.014778	-0.079266			1.03	1.439	1.6761
																													30.991	-0.0099741	-0.080008			1.03	1.4489	1.6705
																													30.993	-0.0045211	-0.080461			1.03	1.4584	1.6645
																													30.995	0.0012597	-0.080638			1.03	1.4668	1.6585
																													30.997	0.0069763	-0.080589			1.03	1.4735	1.6532
																													30.999	0.012158	-0.080326			1.04	1.478	1.649
																													31.001	0.016387	-0.079868			1.04	1.4799	1.6462
																													31.003	0.019317	-0.079246			1.04	1.4788	1.6452
																													31.005	0.020768	-0.078383			1.04	1.4747	1.6459
																													31.007	0.020708	-0.077219			1.04	1.4677	1.6483
																													31.009	0.019227	-0.075752			1.05	1.4581	1.6521
																													31.011	0.016596	-0.073949			1.05	1.4465	1.6568
																													31.013	0.013225	-0.071831			1.05	1.4334	1.662
																													31.015	0.0094962	-0.069385			1.05	1.4197	1.6672
																													31.017	0.0058383	-0.066596			1.05	1.4061	1.6718
																													31.019	0.0026334	-0.063492			1.06	1.3933	1.6754
																													31.021	0.00023956	-0.060087			1.06	1.3822	1.6778
																													31.023	-0.0010357	-0.056349			1.06	1.3735	1.6788
																													31.025	-0.0010013	-0.052378			1.06	1.3675	1.6782
																													31.027	0.00043687	-0.048285			1.06	1.3646	1.6763
																													31.029	0.0033347	-0.044221			1.07	1.3649	1.6733
																													31.031	0.0076082	-0.040369			1.07	1.3682	1.6695
																													31.033	0.013085	-0.036865			1.07	1.3742	1.6654
																													31.035	0.019558	-0.033855			1.07	1.3824	1.6616
																													31.037	0.026772	-0.031473			1.07	1.3921	1.6584
																													31.039	0.034497	-0.029723			1.08	1.4027	1.6563
																													31.04	0.042498	-0.028601			1.08	1.4136	1.6555
																													31.042	0.050505	-0.028128			1.08	1.4242	1.6563
																													31.044	0.058285	-0.028243			1.08	1.434	1.6586
																													31.046	0.065641	-0.028891			1.08	1.4427	1.6623
																													31.048	0.072315	-0.02995			1.09	1.4502	1.667
																													31.05	0.07812	-0.031252			1.09	1.4564	1.6725
																													31.052	0.082922	-0.032654			1.09	1.4614	1.6781
																													31.054	0.086679	-0.033975			1.09	1.4654	1.6834
																													31.056	0.089479	-0.034989			1.09	1.4689	1.6877
																													31.058	0.091477	-0.035612			1.1	1.4719	1.6906
																													31.06	0.092909	-0.035781			1.1	1.475	1.6917
																													31.062	0.094117	-0.035494			1.1	1.4782	1.691
																													31.064	0.095404	-0.034801			1.1	1.4818	1.6883
																													31.066	0.097046	-0.033738			1.11	1.4857	1.6838
																													31.068	0.099278	-0.032382			1.11	1.49	1.6779
																													31.07	0.10223	-0.030821			1.11	1.4944	1.6711
																													31.072	0.10597	-0.02904			1.11	1.4987	1.664
																													31.074	0.11047	-0.027069			1.11	1.5028	1.6572
																													31.076	0.11555	-0.024976			1.12	1.5062	1.6512
																													31.078	0.12102	-0.022797			1.12	1.5088	1.6466
																													31.08	0.12659	-0.0206			1.12	1.5103	1.6435
																													31.082	0.13194	-0.018412			1.12	1.5105	1.6421
																													31.084	0.13674	-0.016251			1.12	1.5093	1.6422
																													31.086	0.14068	-0.01418			1.13	1.5068	1.6437
																													31.088	0.14352	-0.012209			1.13	1.503	1.6462
																													31.089	0.14516	-0.010325			1.13	1.4981	1.6491
																													31.091	0.14553	-0.0086323			1.13	1.4923	1.652
																													31.093	0.1447	-0.0072082			1.13	1.4859	1.6544
																													31.095	0.14282	-0.0061685			1.14	1.4791	1.6559
																													31.097	0.14009	-0.0056142			1.14	1.4722	1.6565
																													31.099	0.1367	-0.0055731			1.14	1.4654	1.6559
																													31.101	0.13285	-0.0060535			1.14	1.459	1.6545
																													31.103	0.12869	-0.0070189			1.14	1.4531	1.6525
																													31.105	0.12435	-0.0082922			1.15	1.448	1.6503
																													31.107	0.11992	-0.0097252			1.15	1.4437	1.6483
																													31.109	0.11536	-0.011195			1.15	1.4404	1.6469
																													31.111	0.11061	-0.012557			1.15	1.438	1.6463
																													31.113	0.10553	-0.013726			1.15	1.4365	1.6469
																													31.115	0.099942	-0.0146			1.16	1.436	1.6487
																													31.117	0.09363	-0.015112			1.16	1.4363	1.6518
																													31.119	0.086399	-0.01527			1.16	1.4374	1.656
																													31.121	0.078144	-0.015066			1.16	1.4393	1.6611
																													31.123	0.068887	-0.0145			1.16	1.4418	1.6669
																													31.125	0.058763	-0.0137			1.17	1.445	1.6728
																													31.127	0.048055	-0.012768			1.17	1.4488	1.6787
																													31.129	0.037187	-0.011841			1.17	1.4533	1.6843
																													31.131	0.026647	-0.011022			1.17	1.4585	1.6892
																													31.133	0.016934	-0.01034			1.17	1.4642	1.6934
																													31.134	0.0084769	-0.0097993			1.18	1.4707	1.6968
																													31.136	0.0015783	-0.009349			1.18	1.4777	1.6994
																													31.138	-0.0035871	-0.0088024			1.18	1.4853	1.7012
																													31.14	-0.0070473	-0.0080596			1.18	1.4934	1.7021
																													31.142	-0.00905	-0.0070359			1.18	1.5018	1.7022
																													31.144	-0.0099605	-0.0056465			1.19	1.5104	1.7013
																													31.146	-0.010301	-0.0038871			1.19	1.5188	1.6995
																													31.148	-0.010646	-0.0017549			1.19	1.5267	1.6968
																													31.15	-0.011568	0.00070802			1.19	1.534	1.693
																													31.152	-0.013589	0.0033854			1.2	1.5402	1.6884
																													31.154	-0.017044	0.0062006			1.2	1.5451	1.6829
																													31.156	-0.022037	0.0090792			1.2	1.5483	1.6767
																													31.158	-0.028477	0.011851			1.2	1.5498	1.6699
																													31.16	-0.036056	0.01443			1.2	1.5494	1.6627
																													31.162	-0.044254	0.016728			1.21	1.547	1.6555
																													31.164	-0.052494	0.018743			1.21	1.5428	1.6486
																													31.166	-0.060193	0.020589			1.21	1.5371	1.6421
																													31.168	-0.066886	0.022421			1.21	1.5302	1.6364
																													31.17	-0.072256	0.024465			1.21	1.5224	1.6318
																													31.172	-0.076111	0.027066			1.22	1.5143	1.6285
																													31.174	-0.078449	0.03046			1.22	1.5064	1.6265
																													31.176	-0.07948	0.034814			1.22	1.4991	1.6259
																													31.178	-0.079486	0.040213			1.22	1.4928	1.6266
																													31.18	-0.078831	0.046588			1.22	1.4879	1.6287
																													31.182	-0.077922	0.053794			1.23	1.4845	1.6319
																													31.184	-0.077156	0.061558			1.23	1.4827	1.6361
																													31.186	-0.076872	0.069487			1.23	1.4823	1.6412
																													31.188	-0.077277	0.0772			1.23	1.4832	1.6469
																													31.19	-0.078431	0.0843			1.23	1.4851	1.653
																													31.192	-0.080291	0.090334			1.24	1.4877	1.6594
																													31.194	-0.082702	0.094957			1.24	1.4904	1.6656
																													31.196	-0.08538	0.097888			1.24	1.4929	1.6716
																													31.197	-0.088051	0.099009			1.24	1.4948	1.6771
																													31.199	-0.090463	0.098382			1.24	1.496	1.6818
																													31.201	-0.092429	0.096169			1.25	1.4963	1.6856
																													31.203	-0.09381	0.092654			1.25	1.4957	1.6883
																													31.205	-0.094474	0.088278			1.25	1.4943	1.6899
																													31.207	-0.094362	0.083402			1.25	1.4924	1.6901
																													31.209	-0.093499	0.078358			1.25	1.4902	1.6891
																													31.211	-0.091912	0.0734			1.26	1.4881	1.6869
																													31.213	-0.089635	0.068682			1.26	1.4864	1.6836
																													31.215	-0.086776	0.064321			1.26	1.4852	1.6794
																													31.217	-0.083478	0.060351			1.26	1.4847	1.6746
																													31.219	-0.07992	0.056723			1.26	1.485	1.6694
																													31.221	-0.076241	0.053441			1.27	1.486	1.6642
																													31.223	-0.072559	0.050474			1.27	1.4875	1.6591
																													31.225	-0.069012	0.047732			1.27	1.4891	1.6545
																													31.227	-0.065716	0.045167			1.27	1.4906	1.6505
																													31.229	-0.062694	0.0427			1.28	1.4916	1.6473
																													31.231	-0.059998	0.040309			1.28	1.4917	1.6451
																													31.233	-0.057686	0.038013			1.28	1.4908	1.644
																													31.235	-0.055807	0.035812			1.28	1.4887	1.6441
																													31.237	-0.054369	0.033746			1.28	1.4855	1.6453
																													31.239	-0.053311	0.031914			1.29	1.4814	1.6477
																													31.241	-0.052548	0.030322			1.29	1.4767	1.6512
																													31.243	-0.051986	0.028974			1.29	1.4717	1.6557
																													31.245	-0.051461	0.02785			1.29	1.4671	1.661
																													31.247	-0.050792	0.026903			1.29	1.4633	1.6667
																													31.249	-0.049874	0.026126			1.3	1.4607	1.6727
																													31.251	-0.048639	0.025496			1.3	1.4599	1.6787
																													31.253	-0.047083	0.024974			1.3	1.4609	1.6843
																													31.255	-0.045204	0.024614			1.3	1.464	1.6891
																													31.257	-0.04304	0.02442			1.3	1.4689	1.6928
																													31.259	-0.040724	0.024324			1.31	1.4753	1.6951
																													31.261	-0.03843	0.024265			1.31	1.4827	1.6957
																													31.262	-0.036298	0.024112			1.31	1.4907	1.6946
																													31.264	-0.034518	0.023772			1.31	1.4983	1.6918
																													31.266	-0.0333	0.023177			1.31	1.5051	1.6874
																													31.268	-0.032836	0.022244			1.32	1.5102	1.6817
																													31.27	-0.033202	0.020974			1.32	1.5133	1.6752
																													31.272	-0.034327	0.019467			1.32	1.5138	1.6682
																													31.274	-0.036059	0.017712			1.32	1.5117	1.6611
																													31.276	-0.03816	0.015778			1.32	1.5069	1.6545
																													31.278	-0.04025	0.013759			1.33	1.4997	1.6487
																													31.28	-0.041921	0.011743			1.33	1.4904	1.644
																													31.282	-0.042837	0.009831			1.33	1.4797	1.6407
																													31.284	-0.042739	0.0080777			1.33	1.4683	1.6388
																													31.286	-0.041505	0.0064679			1.33	1.457	1.6385
																													31.288	-0.039105	0.0050297			1.34	1.4464	1.6396
																													31.29	-0.035647	0.0037175			1.34	1.4372	1.6419
																													31.292	-0.0314	0.0024666			1.34	1.4301	1.6452
																													31.294	-0.026716	0.0011944			1.34	1.4254	1.6491
																													31.296	-0.021942	-0.00010633			1.34	1.4233	1.6533
																													31.298	-0.017473	-0.0012298			1.35	1.4237	1.6575
																													31.3	-0.013681	-0.0017393			1.35	1.4267	1.6614
																													31.302	-0.010857	-0.00099792			1.35	1.4317	1.6648
																													31.304	-0.0091376	0.0018862			1.35	1.4384	1.6675
																													31.306	-0.0084755	0.0079852			1.36	1.4461	1.6694
																													31.308	-0.0087111	0.018294			1.36	1.4543	1.6706
																													31.31	-0.0096066	0.033564			1.36	1.4624	1.671
																													31.312	-0.010809	0.054057			1.36	1.4699	1.6708
																													31.314	-0.011965	0.079416			1.36	1.4765	1.6703
																													31.316	-0.012812	0.10853			1.37	1.4818	1.6696
																													31.318	-0.013196	0.13942			1.37	1.486	1.6691
																													31.32	-0.013085	0.16932			1.37	1.4888	1.6691
																													31.322	-0.01251	0.19497			1.37	1.4905	1.6699
																													31.324	-0.011582	0.21283			1.37	1.4912	1.6716
																													31.325	-0.010503	0.21943			1.38	1.4911	1.6743
																													31.327	-0.009472	0.21194			1.38	1.4905	1.6778
																													31.329	-0.0086267	0.18854			1.38	1.4895	1.682
																													31.331	-0.0081339	0.14882			1.38	1.4881	1.6865
																													31.333	-0.0081234	0.093961			1.38	1.4864	1.691
																													31.335	-0.0086819	0.02668			1.39	1.4842	1.6951
																													31.337	-0.0098041	-0.048877			1.39	1.4815	1.698
																													31.339	-0.011391	-0.12753			1.39	1.4779	1.6995
																													31.341	-0.013308	-0.20375			1.39	1.4735	1.6991
																													31.343	-0.015403	-0.27213			1.39	1.4679	1.6965
																													31.345	-0.017452	-0.32801			1.4	1.4613	1.6919
																													31.347	-0.019273	-0.36793			1.4	1.4536	1.6854
																													31.349	-0.02075	-0.38993			1.4	1.4453	1.6774
																													31.351	-0.021809	-0.39373			1.4	1.4366	1.6683
																													31.353	-0.022423	-0.38064			1.4	1.4281	1.6588
																													31.355	-0.022547	-0.35323			1.41	1.4204	1.6494
																													31.357	-0.022153	-0.31506			1.41	1.4141	1.6406
																													31.359	-0.021256	-0.27021			1.41	1.4098	1.6331
																													31.361	-0.019849	-0.22273			1.41	1.408	1.627
																													31.363	-0.017877	-0.17631			1.41	1.409	1.6228
																													31.365	-0.015362	-0.13385			1.42	1.413	1.6202
																													31.367	-0.012344	-0.097355			1.42	1.4199	1.6194
																													31.369	-0.0088878	-0.0679			1.42	1.4293	1.6199
																													31.371	-0.0050443	-0.045625			1.42	1.4407	1.6216
																													31.373	-0.00084523	-0.030004			1.42	1.4534	1.624
																													31.375	0.0036398	-0.020114			1.43	1.4667	1.6269
																													31.377	0.0083168	-0.014738			1.43	1.4795	1.6302
																													31.379	0.013141	-0.01265			1.43	1.4911	1.6337
																													31.381	0.018017	-0.012736			1.43	1.5008	1.6375
																													31.383	0.022803	-0.014049			1.44	1.5082	1.6416
																													31.385	0.027363	-0.015896			1.44	1.5129	1.646
																													31.386	0.031582	-0.017794			1.44	1.5148	1.6509
																													31.388	0.035434	-0.019365			1.44	1.5142	1.6561
																													31.39	0.038964	-0.020391			1.44	1.5113	1.6616
																													31.392	0.04225	-0.020864			1.45	1.5068	1.6672
																													31.394	0.04547	-0.020828			1.45	1.5012	1.6725
																													31.396	0.048885	-0.020397			1.45	1.4952	1.6773
																													31.398	0.052674	-0.019664			1.45	1.4895	1.6814
																													31.4	0.056998	-0.018736			1.45	1.4845	1.6845
																													31.402	0.061928	-0.017748			1.46	1.4807	1.6865
																													31.404	0.067476	-0.016765			1.46	1.4784	1.6874
																													31.406	0.073593	-0.015767			1.46	1.4775	1.6874
																													31.408	0.080114	-0.014811			1.46	1.4779	1.6865
																													31.41	0.086785	-0.013921			1.46	1.4795	1.6852
																													31.412	0.093368	-0.013097			1.47	1.4817	1.6837
																													31.414	0.099579	-0.012292			1.47	1.4844	1.6825
																													31.416	0.10511	-0.011407			1.47	1.4869	1.6816
																													31.418	0.10967	-0.010384			1.47	1.4889	1.6813
																													31.42	0.11307	-0.0091903			1.47	1.4902	1.6816
																													31.422	0.11526	-0.0077471			1.48	1.4904	1.6822
																													31.424	0.11628	-0.006124			1.48	1.4894	1.6828
																													31.426	0.11621	-0.0044781			1.48	1.4874	1.6832
																													31.428	0.11523	-0.0029917			1.48	1.4845	1.6831
																													31.43	0.11355	-0.0018871			1.48	1.481	1.682
																													31.432	0.11135	-0.0013174			1.49	1.4772	1.68
																													31.434	0.10871	-0.0013979			1.49	1.4735	1.6769
																													31.436	0.10568	-0.002204			1.49	1.4702	1.673
																													31.438	0.10227	-0.0036648			1.49	1.4677	1.6686
																													31.44	0.098514	-0.0056392			1.49	1.4664	1.6639
																													31.442	0.094418	-0.0080267			1.5	1.4664	1.6593
																													31.444	0.090009	-0.010655			1.5	1.4678	1.6554
																													31.446	0.085422	-0.013373			1.5	1.4708	1.6523
																													31.448	0.080788	-0.016016			1.5	1.4752	1.6501
																													31.449	0.076244	-0.018402			1.5	1.4809	1.6489
																													31.451	0.07193	-0.020414			1.51	1.4875	1.6485
																													31.453	0.067949	-0.021947			1.51	1.4947	1.6486
																													31.455	0.064403	-0.022837			1.51	1.502	1.6489
																													31.457	0.061316	-0.023069			1.51	1.5092	1.6489
																													31.459	0.058592	-0.02265			1.51	1.5156	1.6482
																													31.461	0.056094	-0.021602			1.52	1.5211	1.6468
																													31.463	0.053627	-0.019995			1.52	1.5252	1.6444
																													31.465	0.05093	-0.017866			1.52	1.5277	1.6413
																													31.467	0.047744	-0.015282			1.52	1.5286	1.6376
																													31.469	0.043854	-0.012351			1.53	1.5279	1.6338
																													31.471	0.039175	-0.009132			1.53	1.5258	1.6302
																													31.473	0.033799	-0.0057368			1.53	1.5227	1.6272
																													31.475	0.027934	-0.0024035			1.53	1.5188	1.6252
																													31.477	0.021938	0.00067136			1.53	1.5148	1.6243
																													31.479	0.01633	0.0032591			1.54	1.511	1.6248
																													31.481	0.011607	0.0051819			1.54	1.508	1.6266
																													31.483	0.0082053	0.0063487			1.54	1.5061	1.6297
																													31.485	0.0064309	0.0067146			1.54	1.5056	1.6339
																													31.487	0.0064338	0.0063514			1.54	1.5068	1.6392
																													31.489	0.0082094	0.0054832			1.55	1.5095	1.6455
																													31.491	0.011549	0.0042587			1.55	1.5137	1.6526
																													31.493	0.01605	0.00292			1.55	1.5191	1.6604
																													31.495	0.021252	0.0017196			1.55	1.5252	1.6687
																													31.497	0.026603	0.00087543			1.55	1.5315	1.6776
																													31.499	0.031482	0.00061875			1.56	1.5375	1.6867
																													31.501	0.035374	0.0011157			1.56	1.5427	1.6959
																													31.503	0.037857	0.0024631			1.56	1.5467	1.7048
																													31.505	0.038709	0.0047757			1.56	1.5492	1.7129
																													31.507	0.037907	0.0080092			1.56	1.5502	1.7196
																													31.509	0.03555	0.011996			1.57	1.5496	1.7244
																													31.511	0.031891	0.016569			1.57	1.5477	1.7268
																													31.512	0.02734	0.021484			1.57	1.5448	1.7261
																													31.514	0.022316	0.026525			1.57	1.5414	1.7223
																													31.516	0.017233	0.031511			1.57	1.5377	1.7153
																													31.518	0.012468	0.03627			1.58	1.5344	1.7054
																													31.52	0.0084459	0.040714			1.58	1.5316	1.6932
																													31.522	0.0056718	0.044865			1.58	1.5296	1.6794
																													31.524	0.0046982	0.048638			1.58	1.5285	1.6651
																													31.526	0.0061248	0.052051			1.58	1.5283	1.6515
																													31.528	0.010665	0.055139			1.59	1.5287	1.6395
																													31.53	0.019042	0.05795			1.59	1.5295	1.6301
																													31.532	0.031832	0.060592			1.59	1.5301	1.6238
																													31.534	0.049309	0.063164			1.59	1.5303	1.621
																													31.536	0.071337	0.065749			1.59	1.5297	1.6217
																													31.538	0.097284	0.068498			1.6	1.5279	1.6254
																													31.54	0.1259	0.071455			1.6	1.5247	1.6314
																													31.542	0.15521	0.074586			1.6	1.5202	1.6388
																													31.544	0.18267	0.077862			1.6	1.5143	1.6467
																													31.546	0.20534	0.08118			1.61	1.5073	1.654
																													31.548	0.22003	0.084438			1.61	1.4996	1.6601
																													31.55	0.2237	0.087548			1.61	1.4916	1.6643
																													31.552	0.21381	0.0904			1.61	1.4837	1.6666
																													31.554	0.18869	0.092956			1.61	1.4764	1.667
																													31.556	0.14793	0.095244			1.62	1.4702	1.6658
																													31.558	0.09246	0.097191			1.62	1.4653	1.6636
																													31.56	0.024565	0.098806			1.62	1.462	1.6608
																													31.562	-0.052163	0.10008			1.62	1.4602	1.6581
																													31.564	-0.1332	0.10102			1.62	1.4601	1.6561
																													31.566	-0.21356	0.10166			1.63	1.4613	1.6549
																													31.568	-0.28824	0.10203			1.63	1.4638	1.6548
																													31.57	-0.35269	0.10214			1.63	1.4671	1.6558
																													31.572	-0.40325	0.10208			1.63	1.4709	1.6575
																													31.573	-0.43741	0.10183			1.63	1.4749	1.6596
																													31.575	-0.45413	0.10132			1.64	1.4787	1.6619
																													31.577	-0.45372	0.1005			1.64	1.4821	1.6641
																													31.579	-0.43774	0.099245			1.64	1.485	1.6661
																													31.581	-0.40877	0.097459			1.64	1.4871	1.6679
																													31.583	-0.37011	0.095064			1.64	1.4886	1.6696
																													31.585	-0.32534	0.091984			1.65	1.4895	1.6717
																													31.587	-0.27793	0.088249			1.65	1.4898	1.6743
																													31.589	-0.23091	0.083927			1.65	1.4896	1.6779
																													31.591	-0.18674	0.079056			1.65	1.4892	1.6824
																													31.593	-0.14714	0.073753			1.65	1.4885	1.688
																													31.595	-0.11306	0.068123			1.66	1.4878	1.6944
																													31.597	-0.084899	0.062281			1.66	1.487	1.7011
																													31.599	-0.062528	0.056371			1.66	1.4862	1.7073
																													31.601	-0.045495	0.05051			1.66	1.4854	1.712
																													31.603	-0.033161	0.044804			1.66	1.4846	1.7145
																													31.605	-0.024771	0.039386			1.67	1.4838	1.7138
																													31.607	-0.019582	0.034288			1.67	1.4828	1.7091
																													31.609	-0.01695	0.029473			1.67	1.4817	1.7003
																													31.611	-0.016284	0.024884			1.67	1.4805	1.6874
																													31.613	-0.017043	0.020383			1.67	1.479	1.6709
																													31.615	-0.018824	0.015856			1.68	1.4775	1.6517
																													31.617	-0.021322	0.011195			1.68	1.4758	1.6311
																													31.619	-0.024306	0.0062977			1.68	1.474	1.6106
																													31.621	-0.027548	0.0011912			1.68	1.4722	1.592
																													31.623	-0.030813	-0.0040667			1.69	1.4705	1.5766
																													31.625	-0.033923	-0.0094221			1.69	1.469	1.5658
																													31.627	-0.036746	-0.014756			1.69	1.4677	1.5605
																													31.629	-0.039131	-0.01998			1.69	1.4666	1.5613
																													31.631	-0.040978	-0.025017			1.69	1.4659	1.568
																													31.633	-0.042293	-0.029772			1.7	1.4656	1.5801
																													31.635	-0.043113	-0.034216			1.7	1.4656	1.5966
																													31.637	-0.043485	-0.038343			1.7	1.4659	1.6161
																													31.639	-0.043404	-0.042117			1.7	1.4665	1.6372
																													31.641	-0.042842	-0.0456			1.7	1.4673	1.6583
																													31.643	-0.041785	-0.048897			1.71	1.4681	1.678
																													31.644	-0.040161	-0.052103			1.71	1.4689	1.695
																													31.646	-0.03784	-0.055352			1.71	1.4694	1.7084
																													31.648	-0.034758	-0.058701			1.71	1.4695	1.718
																													31.65	-0.030893	-0.062153			1.71	1.4691	1.7234
																													31.652	-0.026288	-0.065673			1.72	1.4679	1.7249
																													31.654	-0.021011	-0.069083			1.72	1.466	1.7231
																													31.656	-0.015169	-0.072175			1.72	1.4633	1.7186
																													31.658	-0.0089603	-0.074789			1.72	1.4601	1.7123
																													31.66	-0.0026699	-0.07674			1.72	1.4564	1.7051
																													31.662	0.003425	-0.077932			1.73	1.4527	1.6978
																													31.664	0.0089602	-0.078315			1.73	1.4491	1.691
																													31.666	0.013537	-0.077879			1.73	1.4462	1.6853
																													31.668	0.016802	-0.07671			1.73	1.4444	1.6809
																													31.67	0.018468	-0.074941			1.73	1.4441	1.6779
																													31.672	0.018401	-0.072672			1.74	1.4455	1.6762
																													31.674	0.016604	-0.070117			1.74	1.4489	1.6753
																													31.676	0.013195	-0.067496			1.74	1.4544	1.675
																													31.678	0.0084691	-0.065009			1.74	1.4619	1.6746
																													31.68	0.0028687	-0.062853			1.74	1.471	1.6736
																													31.682	-0.0031791	-0.061124			1.75	1.4814	1.6718
																													31.684	-0.0092019	-0.059848			1.75	1.4924	1.6687
																													31.686	-0.01477	-0.059005			1.75	1.5033	1.6642
																													31.688	-0.019482	-0.058432			1.75	1.5135	1.6583
																													31.69	-0.023005	-0.057931			1.75	1.5223	1.6511
																													31.692	-0.025151	-0.057358			1.76	1.529	1.6431
																													31.694	-0.025861	-0.056542			1.76	1.5334	1.6347
																													31.696	-0.025146	-0.055391			1.76	1.5351	1.6266
																													31.698	-0.023192	-0.053833			1.76	1.5339	1.6195
																													31.699	-0.020292	-0.051824			1.76	1.5302	1.6142
																													31.701	-0.016768	-0.049415			1.77	1.5242	1.6114
																													31.703	-0.012957	-0.046689			1.77	1.5164	1.6114
																													31.705	-0.0091167	-0.043689			1.77	1.5075	1.6147
																													31.707	-0.0054366	-0.040601			1.77	1.4982	1.6212
																													31.709	-0.0020572	-0.037636			1.78	1.4892	1.6305
																													31.711	0.0010071	-0.035012			1.78	1.4812	1.6421
																													31.713	0.0038138	-0.032945			1.78	1.4747	1.6551
																													31.715	0.0063956	-0.031562			1.78	1.4702	1.6685
																													31.717	0.0088514	-0.030929			1.78	1.4679	1.6814
																													31.719	0.011278	-0.031059			1.79	1.4677	1.6927
																													31.721	0.013763	-0.031806			1.79	1.4696	1.7018
																													31.723	0.016391	-0.032974			1.79	1.4734	1.7081
																													31.725	0.019163	-0.034403			1.79	1.4784	1.7114
																													31.727	0.022038	-0.035876			1.79	1.4844	1.7117
																													31.729	0.024973	-0.037226			1.8	1.4907	1.7094
																													31.731	0.027826	-0.038277			1.8	1.4969	1.7051
																													31.733	0.030465	-0.038879			1.8	1.5027	1.6994
																													31.735	0.032798	-0.03898			1.8	1.5079	1.693
																													31.737	0.034779	-0.038557			1.8	1.5122	1.6866
																													31.739	0.036502	-0.03757			1.81	1.5159	1.6805
																													31.741	0.038153	-0.036145			1.81	1.5189	1.675
																													31.743	0.039986	-0.034436			1.81	1.5215	1.6703
																													31.745	0.042371	-0.032636			1.81	1.5241	1.6661
																													31.747	0.045691	-0.030932			1.81	1.5269	1.6624
																													31.749	0.050223	-0.029431			1.82	1.5303	1.6588
																													31.751	0.056191	-0.0282			1.82	1.5343	1.6549
																													31.752	0.063666	-0.027261			1.82	1.539	1.6507
																													31.754	0.072555	-0.026489			1.82	1.5445	1.6459
																													31.756	0.082621	-0.025759			1.82	1.5504	1.6407
																													31.758	0.093422	-0.025001			1.83	1.5564	1.6352
																													31.76	0.10439	-0.024124			1.83	1.5622	1.6298
																													31.762	0.11494	-0.023123			1.83	1.5674	1.6248
																													31.764	0.12436	-0.022002			1.83	1.5715	1.6208
																													31.766	0.13206	-0.020802			1.83	1.5745	1.6182
																													31.768	0.13762	-0.01964			1.84	1.5759	1.6172
																													31.77	0.14077	-0.018631			1.84	1.5759	1.6181
																													31.772	0.14154	-0.017836			1.84	1.5745	1.6208
																													31.774	0.14018	-0.017414			1.84	1.5719	1.625
																													31.776	0.13714	-0.017464			1.84	1.5684	1.6305
																													31.778	0.13303	-0.018054			1.85	1.5644	1.6369
																													31.78	0.12855	-0.019196			1.85	1.5604	1.6437
																													31.782	0.12432	-0.020783			1.85	1.5568	1.6508
																													31.784	0.12092	-0.022663			1.85	1.5538	1.6577
																													31.786	0.11873	-0.02464			1.86	1.5518	1.6644
																													31.788	0.11797	-0.026403			1.86	1.5507	1.6707
																													31.79	0.11868	-0.027687			1.86	1.5506	1.6765
																													31.792	0.12071	-0.028333			1.86	1.5513	1.682
																													31.794	0.12379	-0.028208			1.86	1.5526	1.6871
																													31.796	0.12759	-0.0273			1.87	1.5541	1.6917
																													31.798	0.13168	-0.025638			1.87	1.5556	1.6958
																													31.799	0.13564	-0.023303			1.87	1.5568	1.699
																													31.801	0.13907	-0.020453			1.87	1.5574	1.7013
																													31.803	0.1416	-0.017224			1.87	1.5572	1.7021
																													31.805	0.14295	-0.013713			1.88	1.5562	1.7014
																													31.807	0.14286	-0.010111			1.88	1.5544	1.699
																													31.809	0.14112	-0.006561			1.88	1.5516	1.6947
																													31.811	0.13762	-0.0032101			1.88	1.5482	1.6887
																													31.813	0.13223	-0.00017464			1.88	1.5442	1.6812
																													31.815	0.12489	0.0025014			1.89	1.5398	1.6726
																													31.817	0.1156	0.0047857			1.89	1.5353	1.6634
																													31.819	0.10441	0.0066636			1.89	1.5308	1.6541
																													31.821	0.091505	0.0082263			1.89	1.5265	1.6453
																													31.823	0.077195	0.0094741			1.89	1.5226	1.6376
																													31.825	0.061916	0.010365			1.9	1.5193	1.6316
																													31.827	0.046241	0.010886			1.9	1.5169	1.628
																													31.829	0.030834	0.010976			1.9	1.5153	1.6269
																													31.831	0.016339	0.01062			1.9	1.5147	1.6285
																													31.833	0.003343	0.0098245			1.9	1.5151	1.6327
																													31.835	-0.0077236	0.0085962			1.91	1.5164	1.6392
																													31.837	-0.016627	0.0070415			1.91	1.5186	1.6474
																													31.839	-0.02332	0.0053273			1.91	1.5214	1.6566
																													31.841	-0.027975	0.0035444			1.91	1.5245	1.6659
																													31.843	-0.030978	0.0018532			1.91	1.5278	1.6744
																													31.845	-0.032798	0.00040391			1.92	1.5308	1.6811
																													31.847	-0.034002	-0.00061854			1.92	1.5332	1.6854
																													31.849	-0.035151	-0.00097426			1.92	1.5348	1.6866
																													31.851	-0.036722	-0.00043909			1.92	1.5352	1.6845
																													31.853	-0.039104	0.0012075			1.92	1.5345	1.679
																													31.855	-0.042483	0.004251			1.93	1.5324	1.6705
																													31.856	-0.046841	0.0088281			1.93	1.5293	1.6596
																													31.858	-0.052016	0.014965			1.93	1.5253	1.6472
																													31.86	-0.057684	0.0226			1.93	1.5207	1.6344
																													31.862	-0.063442	0.031508			1.94	1.516	1.6225
																													31.864	-0.068905	0.041375			1.94	1.5114	1.6127
																													31.866	-0.073741	0.051776			1.94	1.5075	1.6064
																													31.868	-0.077744	0.06216			1.94	1.5044	1.6044
																													31.87	-0.080854	0.072006			1.94	1.5026	1.6075
																													31.872	-0.083097	0.08081			1.95	1.5021	1.6157
																													31.874	-0.084594	0.088034			1.95	1.5029	1.6286
																													31.876	-0.085536	0.093292			1.95	1.505	1.6454
																													31.878	-0.086043	0.096302			1.95	1.5083	1.6648
																													31.88	-0.086215	0.096998			1.95	1.5123	1.6851
																													31.882	-0.08612	0.095543			1.96	1.517	1.7046
																													31.884	-0.08576	0.09226			1.96	1.5219	1.7214
																													31.886	-0.085125	0.087631			1.96	1.5268	1.7338
																													31.888	-0.084136	0.082315			1.96	1.5317	1.7407
																													31.89	-0.082686	0.076899			1.96	1.5362	1.7413
																													31.892	-0.080725	0.071887			1.97	1.5405	1.7354
																													31.894	-0.07824	0.067666			1.97	1.5445	1.7235
																													31.896	-0.075257	0.064417			1.97	1.5481	1.7066
																													31.898	-0.071953	0.06219			1.97	1.5516	1.6859
																													31.9	-0.068571	0.060857			1.97	1.5548	1.6633
																													31.902	-0.065417	0.060122			1.98	1.558	1.6404
																													31.904	-0.062814	0.059679			1.98	1.5612	1.6189
																													31.906	-0.060996	0.059186			1.98	1.5644	1.6004
																													31.908	-0.060122	0.058255			1.98	1.5677	1.5858
																													31.91	-0.060258	0.056603			1.98	1.5711	1.5758
																													31.912	-0.061275	0.054015			1.99	1.5744	1.5705
																													31.914	-0.062937	0.050449			1.99	1.5776	1.5698
																													31.916	-0.064933	0.04604			1.99	1.5805	1.573
																													31.918	-0.066903	0.041023			1.99	1.583	1.5794
																													31.919	-0.06849	0.035746			1.99	1.5849	1.5879
																													31.921	-0.069305	0.030664			2	1.586	1.5978
																													31.923	-0.068988	0.026123			2	1.586	1.6081
																													31.925	-0.067295	0.022413			2	1.5848	1.6182
																													31.927	-0.064072	0.019708			2	1.5822	1.628
																													31.929	-0.059263	0.01804			2	1.5778	1.6371
																													31.931	-0.05301	0.01736			2.01	1.5718	1.6458
																													31.933	-0.045592	0.017501			2.01	1.5641	1.6543
																													31.935	-0.037435	0.018194			2.01	1.5548	1.663
																													31.937	-0.029056	0.019217			2.01	1.5442	1.672
																													31.939	-0.020989	0.020305			2.02	1.5327	1.6816
																													31.941	-0.013801	0.021137			2.02	1.5208	1.6916
																													31.943	-0.0080572	0.02149			2.02	1.509	1.7019
																													31.945	-0.0041776	0.021157			2.02	1.4979	1.7121
																													31.947	-0.0024712	0.020053			2.02	1.4883	1.7217
																													31.949	-0.0031479	0.018207			2.03	1.4807	1.7304
																													31.951	-0.0062135	0.015702			2.03	1.4756	1.7376
																													31.953	-0.011501	0.012744			2.03	1.4733	1.7429
																													31.955	-0.018605	0.0096544			2.03	1.4742	1.7459
																													31.957	-0.026935	0.0066484			2.03	1.4782	1.7465
																													31.959	-0.035806	0.0039772			2.04	1.485	1.7445
																													31.961	-0.044446	0.0018764			2.04	1.4944	1.74
																													31.963	-0.052067	0.00052363			2.04	1.5059	1.7332
																													31.965	-0.05803	7.09e-05			2.04	1.5189	1.7245
																													31.967	-0.061865	0.00056925			2.04	1.5329	1.7144
																													31.969	-0.063337	0.0019554			2.05	1.5472	1.7032
																													31.971	-0.062429	0.0041486			2.05	1.5613	1.6914
																													31.973	-0.059297	0.0069403			2.05	1.5747	1.6794
																													31.975	-0.054301	0.010013			2.05	1.5872	1.6673
																													31.977	-0.047948	0.01304			2.05	1.5983	1.6553
																													31.979	-0.040747	0.015697			2.06	1.608	1.6434
																													31.98	-0.033249	0.017847			2.06	1.6162	1.6318
																													31.982	-0.026006	0.019603			2.06	1.6229	1.6205
																													31.984	-0.019481	0.021333			2.06	1.6281	1.6096
																													31.986	-0.014038	0.023761			2.06	1.6318	1.599
																													31.988	-0.009866	0.027955			2.07	1.6341	1.5889
																													31.99	-0.0070315	0.035075			2.07	1.6349	1.5795
																													31.992	-0.0055362	0.046257			2.07	1.6342	1.5713
																													31.994	-0.0052805	0.062336			2.07	1.6318	1.5648
																													31.996	-0.0060884	0.083681			2.07	1.6277	1.5606
																													31.998	-0.0078192	0.11			2.08	1.6218	1.5593
																													32	-0.010315	0.14012			2.08	1.6142	1.5615
																													32.002	-0.013438	0.17199			2.08	1.6048	1.5675
																													32.004	-0.017011	0.20278			2.08	1.5937	1.5776
																													32.006	-0.020796	0.2291			2.08	1.5812	1.5918
																													32.008	-0.024535	0.24722			2.09	1.5676	1.6094
																													32.01	-0.027937	0.25363			2.09	1.5533	1.6299
																													32.012	-0.030619	0.24542			2.09	1.5388	1.6522
																													32.014	-0.032216	0.22083			2.09	1.5247	1.6747
																													32.016	-0.032466	0.17949			2.09	1.5117	1.6961
																													32.018	-0.031192	0.1226			2.1	1.5004	1.7148
																													32.02	-0.028344	0.052945			2.1	1.4914	1.7295
																													32.022	-0.023977	-0.025305			2.1	1.4851	1.739
																													32.024	-0.01828	-0.10713			2.1	1.482	1.7427
																													32.026	-0.011611	-0.18708			2.11	1.4824	1.7406
																													32.028	-0.0043872	-0.25988			2.11	1.4862	1.733
																													32.03	0.0029471	-0.32091			2.11	1.4933	1.7211
																													32.032	0.0098843	-0.36663			2.11	1.5034	1.7064
																													32.034	0.015954	-0.39496			2.11	1.5161	1.6906
																													32.036	0.020753	-0.40532			2.12	1.5306	1.6756
																													32.038	0.02401	-0.39853			2.12	1.5462	1.6631
																													32.04	0.025609	-0.37673			2.12	1.5621	1.6546
																													32.042	0.025532	-0.34301			2.12	1.5775	1.6512
																													32.043	0.023859	-0.301			2.12	1.5918	1.653
																													32.045	0.020816	-0.25445			2.13	1.6042	1.6599
																													32.047	0.016621	-0.20688			2.13	1.6144	1.671
																													32.049	0.011488	-0.16125			2.13	1.622	1.6846
																													32.051	0.0056212	-0.11991			2.13	1.6269	1.6991
																													32.053	-0.00078035	-0.084382			2.13	1.6292	1.7124
																													32.055	-0.0074561	-0.055429			2.14	1.629	1.7227
																													32.057	-0.014108	-0.033296			2.14	1.6267	1.7283
																													32.059	-0.020422	-0.017668			2.14	1.6226	1.7282
																													32.061	-0.026006	-0.0079043			2.14	1.6173	1.7219
																													32.063	-0.030416	-0.0031335			2.14	1.6111	1.7098
																													32.065	-0.033296	-0.0023355			2.15	1.6043	1.6925
																													32.067	-0.034341	-0.0044841			2.15	1.5972	1.6715
																													32.069	-0.033397	-0.0085733			2.15	1.59	1.6483
																													32.071	-0.030433	-0.013584			2.15	1.5829	1.6249
																													32.073	-0.025568	-0.018648			2.15	1.5757	1.603
																													32.075	-0.019141	-0.023098			2.16	1.5685	1.5842
																													32.077	-0.011653	-0.026442			2.16	1.5614	1.5697
																													32.079	-0.0036479	-0.028405			2.16	1.5541	1.5605
																													32.081	0.0042496	-0.02885			2.16	1.5468	1.5567
																													32.083	0.011419	-0.027816			2.16	1.5394	1.5582
																													32.085	0.017341	-0.025527			2.17	1.5321	1.5643
																													32.087	0.021659	-0.022278			2.17	1.5251	1.5739
																													32.089	0.024272	-0.018389			2.17	1.5187	1.586
																													32.091	0.02528	-0.014307			2.17	1.5132	1.5993
																													32.093	0.024923	-0.010478			2.17	1.509	1.6128
																													32.095	0.023603	-0.0073162			2.18	1.5063	1.6254
																													32.097	0.021766	-0.005088			2.18	1.5055	1.6364
																													32.099	0.019758	-0.0038934			2.18	1.5069	1.6451
																													32.1	0.017834	-0.0037288			2.18	1.5106	1.6513
																													32.102	0.016085	-0.0044637			2.19	1.5166	1.6549
																													32.104	0.014504	-0.0057859			2.19	1.5249	1.656
																													32.106	0.013018	-0.0074082			2.19	1.5354	1.6551
																													32.108	0.011492	-0.0090749			2.19	1.5476	1.6526
																													32.11	0.0098096	-0.01056			2.19	1.5612	1.6492
																													32.112	0.0079849	-0.011724			2.2	1.5757	1.6458
																													32.114	0.0060478	-0.012457			2.2	1.5905	1.6432
																													32.116	0.004139	-0.012743			2.2	1.6049	1.6421
																													32.118	0.0024882	-0.012679			2.2	1.6185	1.6433
																													32.12	0.0013609	-0.012363			2.2	1.6306	1.6474
																													32.122	0.0010734	-0.011918			2.21	1.6409	1.6548
																													32.124	0.0018862	-0.011587			2.21	1.6489	1.6656
																													32.126	0.0039289	-0.011568			2.21	1.6544	1.6795
																													32.128	0.0072534	-0.012061			2.21	1.6573	1.6961
																													32.13	0.011777	-0.013159			2.21	1.6574	1.7146
																													32.132	0.017231	-0.014834			2.22	1.6551	1.7339
																													32.134	0.023285	-0.017011			2.22	1.6504	1.7525
																													32.136	0.029547	-0.019523			2.22	1.6439	1.7691
																													32.138	0.035691	-0.022069			2.22	1.6359	1.7821
																													32.14	0.041494	-0.024466			2.22	1.6269	1.7903
																													32.142	0.046828	-0.026545			2.23	1.6174	1.7927
																													32.144	0.051691	-0.028199			2.23	1.6079	1.7887
																													32.146	0.056241	-0.029392			2.23	1.5989	1.7781
																													32.148	0.060604	-0.030094			2.23	1.5908	1.7614
																													32.15	0.064909	-0.030344			2.23	1.5839	1.7394
																													32.152	0.069229	-0.030233			2.24	1.5785	1.7134
																													32.154	0.073557	-0.029771			2.24	1.5747	1.6848
																													32.156	0.077839	-0.028996			2.24	1.5725	1.6555
																													32.158	0.081939	-0.028027			2.24	1.5721	1.6272
																													32.16	0.085647	-0.026903			2.24	1.5733	1.6014
																													32.161	0.088796	-0.025685			2.25	1.5758	1.5793
																													32.163	0.091233	-0.024368			2.25	1.5795	1.5618
																													32.165	0.092824	-0.022905			2.25	1.5842	1.5492
																													32.167	0.093523	-0.021269			2.25	1.5895	1.5414
																													32.169	0.093352	-0.019405			2.25	1.5951	1.538
																													32.171	0.092437	-0.017189			2.26	1.6007	1.5384
																													32.173	0.09097	-0.014662			2.26	1.6061	1.5416
																													32.175	0.089113	-0.011849			2.26	1.6111	1.5468
																													32.177	0.087014	-0.0088097			2.26	1.6154	1.5533
																													32.179	0.084829	-0.0056146			2.27	1.6189	1.5604
																													32.181	0.082575	-0.0022788			2.27	1.6216	1.5678
																													32.183	0.080161	0.0011849			2.27	1.6235	1.5755
																													32.185	0.077429	0.004767			2.27	1.6248	1.5837
																													32.187	0.074198	0.0085563			2.27	1.6256	1.5926
																													32.189	0.070351	0.012591			2.28	1.6261	1.6029
																													32.191	0.065842	0.016825			2.28	1.6266	1.615
																													32.193	0.060699	0.021231			2.28	1.6273	1.6294
																													32.195	0.055129	0.02572			2.28	1.6283	1.6462
																													32.197	0.049418	0.030199			2.28	1.6299	1.6655
																													32.199	0.043887	0.034586			2.29	1.6321	1.6869
																													32.201	0.038857	0.038763			2.29	1.6348	1.7098
																													32.203	0.034589	0.042674			2.29	1.638	1.7332
																													32.205	0.031278	0.046352			2.29	1.6415	1.7562
																													32.207	0.029016	0.049735			2.29	1.6449	1.7773
																													32.209	0.027715	0.052851			2.3	1.6479	1.7955
																													32.211	0.02717	0.055768			2.3	1.6502	1.8096
																													32.213	0.027078	0.05857			2.3	1.6515	1.8186
																													32.215	0.027031	0.0614			2.3	1.6516	1.822
																													32.217	0.02661	0.06437			2.3	1.6503	1.8194
																													32.219	0.025411	0.067547			2.31	1.6475	1.811
																													32.22	0.023134	0.071035			2.31	1.6434	1.7971
																													32.222	0.019665	0.074803			2.31	1.6381	1.7784
																													32.224	0.015041	0.078698			2.31	1.632	1.7558
																													32.226	0.0094439	0.082548			2.31	1.6253	1.7304
																													32.228	0.0032631	0.086109			2.32	1.6186	1.7035
																													32.23	-0.0030481	0.089179			2.32	1.6121	1.6763
																													32.232	-0.0090486	0.091607			2.32	1.6062	1.6502
																													32.234	-0.014309	0.09328			2.32	1.6011	1.6262
																													32.236	-0.018505	0.09423			2.32	1.5971	1.6051
																													32.238	-0.021391	0.094596			2.33	1.5943	1.5872
																													32.24	-0.022841	0.094481			2.33	1.5926	1.5729
																													32.242	-0.022888	0.094079			2.33	1.592	1.5621
																													32.244	-0.021659	0.093575			2.33	1.5925	1.5546
																													32.246	-0.019413	0.093125			2.33	1.5939	1.5498
																													32.248	-0.016573	0.092871			2.34	1.5962	1.5474
																													32.25	-0.01353	0.092864			2.34	1.5993	1.5468
																													32.252	-0.010658	0.093085			2.34	1.6033	1.5476
																													32.254	-0.0082751	0.093535			2.34	1.6081	1.5494
																													32.256	-0.0065648	0.094082			2.34	1.6138	1.5522
																													32.258	-0.0055779	0.09454			2.35	1.6203	1.5561
																													32.26	-0.0052134	0.094743			2.35	1.6276	1.5612
																													32.262	-0.0051425	0.094507			2.35	1.6358	1.5681
																													32.264	-0.0049086	0.09373			2.35	1.6446	1.577
																													32.266	-0.0039316	0.092367			2.36	1.6539	1.5885
																													32.268	-0.0015878	0.0904			2.36	1.6634	1.603
																													32.27	0.0027729	0.087932			2.36	1.6729	1.6204
																													32.272	0.0098054	0.085098			2.36	1.682	1.6406
																													32.274	0.020079	0.081976			2.36	1.6903	1.663
																													32.276	0.03395	0.078648			2.37	1.6976	1.6869
																													32.278	0.051548	0.075121			2.37	1.7035	1.7111
																													32.28	0.0727	0.07137			2.37	1.708	1.7343
																													32.282	0.096775	0.067359			2.37	1.7109	1.7554
																													32.284	0.12266	0.063003			2.37	1.7123	1.7729
																													32.285	0.14873	0.058227			2.38	1.7121	1.786
																													32.287	0.17295	0.053038			2.38	1.7106	1.7939
																													32.289	0.19299	0.047401			2.38	1.7079	1.7963
																													32.291	0.20636	0.041305			2.38	1.7042	1.7933
																													32.293	0.21064	0.034784			2.38	1.6996	1.7852
																													32.295	0.20378	0.027863			2.39	1.6944	1.7726
																													32.297	0.18433	0.020644			2.39	1.6886	1.7566
																													32.299	0.15161	0.01326			2.39	1.6824	1.7383
																													32.301	0.10596	0.0058355			2.39	1.6758	1.7186
																													32.303	0.048811	-0.001419			2.39	1.669	1.6986
																													32.305	-0.017253	-0.0083194			2.4	1.6619	1.6791
																													32.307	-0.088716	-0.014761			2.4	1.6548	1.6607
																													32.309	-0.16142	-0.020644			2.4	1.6478	1.6438
																													32.311	-0.2309	-0.025969			2.4	1.6412	1.6287
																													32.313	-0.29276	-0.03077			2.4	1.6352	1.6155
																													32.315	-0.34322	-0.035085			2.41	1.6302	1.6042
																													32.317	-0.37945	-0.039002			2.41	1.6264	1.5947
																													32.319	-0.3998	-0.042595			2.41	1.6242	1.587
																													32.321	-0.40395	-0.04585			2.41	1.6238	1.581
																													32.323	-0.39285	-0.048826			2.41	1.6253	1.5767
																													32.325	-0.36861	-0.051579			2.42	1.6287	1.5739
																													32.327	-0.33419	-0.054139			2.42	1.6339	1.5728
																													32.329	-0.29302	-0.05656			2.42	1.6407	1.5734
																													32.331	-0.24869	-0.058836			2.42	1.6486	1.5755
																													32.333	-0.20457	-0.060939			2.42	1.6572	1.5792
																													32.335	-0.16348	-0.062846			2.43	1.666	1.5844
																													32.337	-0.12753	-0.064441			2.43	1.6742	1.5907
																													32.339	-0.09794	-0.065616			2.43	1.6813	1.598
																													32.341	-0.075075	-0.066326			2.43	1.6869	1.6059
																													32.343	-0.058617	-0.066514			2.44	1.6905	1.6144
																													32.344	-0.047654	-0.0662			2.44	1.692	1.6231
																													32.346	-0.040969	-0.065419			2.44	1.6912	1.6319
																													32.348	-0.037238	-0.064209			2.44	1.6883	1.6408
																													32.35	-0.035154	-0.062669			2.44	1.6835	1.6496
																													32.352	-0.033672	-0.060907			2.45	1.6772	1.6582
																													32.354	-0.032042	-0.05897			2.45	1.6699	1.6667
																													32.356	-0.0298	-0.057009			2.45	1.6621	1.6751
																													32.358	-0.026798	-0.055197			2.45	1.6542	1.6833
																													32.36	-0.023128	-0.053708			2.45	1.6468	1.6914
																													32.362	-0.019005	-0.05271			2.46	1.6401	1.6993
																													32.364	-0.014745	-0.052273			2.46	1.6344	1.7068
																													32.366	-0.010784	-0.052399			2.46	1.6296	1.7136
																													32.368	-0.0075221	-0.05303			2.46	1.6258	1.7198
																													32.37	-0.0053064	-0.053953			2.46	1.6227	1.725
																													32.372	-0.0043327	-0.054888			2.47	1.62	1.7293
																													32.374	-0.0046689	-0.0556			2.47	1.6175	1.7323
																													32.376	-0.0062794	-0.055831			2.47	1.6148	1.7342
																													32.378	-0.00898	-0.055404			2.47	1.6119	1.7346
																													32.38	-0.012454	-0.05419			2.47	1.6087	1.7336
																													32.382	-0.016397	-0.052131			2.48	1.6051	1.731
																													32.384	-0.02049	-0.049306			2.48	1.6015	1.7267
																													32.386	-0.024446	-0.045871			2.48	1.598	1.7207
																													32.388	-0.027995	-0.041982			2.48	1.5952	1.7129
																													32.39	-0.030891	-0.037926			2.48	1.5934	1.7034
																													32.392	-0.032985	-0.034029			2.49	1.5932	1.6923
																													32.394	-0.034209	-0.030581			2.49	1.5949	1.6795
																													32.396	-0.034507	-0.02782			2.49	1.5988	1.6655
																													32.398	-0.033965	-0.025837			2.49	1.605	1.6504
																													32.399	-0.032753	-0.024636			2.49	1.6134	1.6349
																													32.401	-0.031071	-0.024148			2.5	1.6239	1.6195
																													32.403	-0.029147	-0.024153			2.5	1.636	1.6048
																													32.405	-0.027169	-0.024404			2.5	1.6492	1.5912
																													32.407	-0.025305	-0.024727			2.5	1.663	1.5795
																													32.409	-0.023714	-0.024974			2.5	1.6766	1.5699
																													32.411	-0.022475	-0.025091			2.51	1.6896	1.5629
																													32.413	-0.02161	-0.025052			2.51	1.7013	1.5588
																													32.415	-0.021176	-0.024859			2.51	1.7112	1.5576
																													32.417	-0.02116	-0.02459			2.51	1.7191	1.5593
																													32.419	-0.021541	-0.024292			2.52	1.7247	1.5638
																													32.421	-0.022219	-0.023938			2.52	1.728	1.5706
																													32.423	-0.023032	-0.023568			2.52	1.7289	1.5795
																													32.425	-0.023828	-0.023195			2.52	1.7276	1.5901
																													32.427	-0.02445	-0.022819			2.52	1.7243	1.6021
																													32.429	-0.024691	-0.02243			2.53	1.7192	1.615
																													32.431	-0.024434	-0.021973			2.53	1.7128	1.6286
																													32.433	-0.02362	-0.021422			2.53	1.7053	1.6425
																													32.435	-0.022232	-0.02079			2.53	1.697	1.6563
																													32.437	-0.020323	-0.020035			2.53	1.6883	1.6699
																													32.439	-0.01794	-0.019171			2.54	1.6795	1.6829
																													32.441	-0.015163	-0.018302			2.54	1.6708	1.6952
																													32.443	-0.012105	-0.017526			2.54	1.6623	1.7064
																													32.445	-0.0088367	-0.016973			2.54	1.6544	1.7166
																													32.447	-0.0054325	-0.016705			2.54	1.6471	1.7254
																													32.449	-0.0020199	-0.016727			2.55	1.6405	1.7328
																													32.451	0.0013282	-0.017035			2.55	1.6347	1.7387
																													32.453	0.0045442	-0.01755			2.55	1.6298	1.743
																													32.455	0.0075911	-0.018105			2.55	1.6257	1.7456
																													32.457	0.010478	-0.01862			2.55	1.6225	1.7465
																													32.458	0.01319	-0.019033			2.56	1.6201	1.7458
																													32.46	0.015725	-0.019339			2.56	1.6185	1.7434
																													32.462	0.018146	-0.01956			2.56	1.6177	1.7396
																													32.464	0.020431	-0.019702			2.56	1.6178	1.7342
																													32.466	0.022591	-0.019805			2.56	1.6187	1.7274
																													32.468	0.024662	-0.019922			2.57	1.6203	1.7193
																													32.47	0.026691	-0.020008			2.57	1.6227	1.7099
																													32.472	0.0288	-0.020034			2.57	1.6258	1.6994
																													32.474	0.031146	-0.020003			2.57	1.6295	1.6878
																													32.476	0.033889	-0.019882			2.57	1.6337	1.6754
																													32.478	0.037223	-0.019671			2.58	1.6381	1.6624
																													32.48	0.041294	-0.01933			2.58	1.6427	1.6491
																													32.482	0.046134	-0.01882			2.58	1.6473	1.6359
																													32.484	0.051737	-0.018162			2.58	1.6517	1.6231
																													32.486	0.057987	-0.017356			2.58	1.656	1.6111
																													32.488	0.064696	-0.016379			2.59	1.66	1.6
																													32.49	0.071638	-0.015325			2.59	1.6637	1.5901
																													32.492	0.078513	-0.014291			2.59	1.6671	1.5817
																													32.494	0.085017	-0.013397			2.59	1.6703	1.575
																													32.496	0.090907	-0.012725			2.6	1.6733	1.5703
																													32.498	0.0959	-0.012278			2.6	1.6763	1.5679
																													32.5	0.099831	-0.012029			2.6	1.6792	1.5678
																													32.502	0.10265	-0.011911			2.6	1.6822	1.5702
																													32.503	0.10438	-0.011735			2.6	1.6853	1.575
																													32.505	0.10519	-0.011345			2.61	1.6883	1.5822
																													32.507	0.10531	-0.010658			2.61	1.6912	1.5917
																													32.509	0.10502	-0.0096082			2.61	1.6938	1.6032
																													32.511	0.10464	-0.0082185			2.61	1.6959	1.6166
																													32.513	0.10441	-0.0065264			2.61	1.6973	1.6314
																													32.515	0.10447	-0.0046156			2.62	1.6978	1.6473
																													32.517	0.10494	-0.0026417			2.62	1.6973	1.6637
																													32.519	0.10583	-0.00072593			2.62	1.6956	1.68
																													32.521	0.10707	0.0010535			2.62	1.6928	1.6955
																													32.523	0.10862	0.0025194			2.62	1.689	1.7098
																													32.525	0.11036	0.0035799			2.63	1.6843	1.7223
																													32.527	0.11224	0.0041808			2.63	1.6791	1.7326
																													32.529	0.11426	0.0043419			2.63	1.6738	1.7408
																													32.531	0.11641	0.0041952			2.63	1.6687	1.7466
																													32.533	0.11874	0.0039101			2.63	1.6644	1.7502
																													32.535	0.1213	0.0037012			2.64	1.6612	1.7515
																													32.537	0.12408	0.0038862			2.64	1.6597	1.7506
																													32.539	0.12711	0.0047049			2.64	1.6601	1.7476
																													32.541	0.1303	0.006313			2.64	1.6626	1.7424
																													32.543	0.13346	0.0088232			2.64	1.6675	1.735
																													32.545	0.13634	0.01225			2.65	1.6745	1.7253
																													32.547	0.13859	0.01659			2.65	1.6836	1.7133
																													32.549	0.1398	0.021779			2.65	1.6944	1.699
																													32.551	0.13957	0.027677			2.65	1.7064	1.6826
																													32.552	0.13752	0.034167			2.65	1.7191	1.6644
																													32.554	0.1334	0.041137			2.66	1.7319	1.6448
																													32.556	0.12713	0.048364			2.66	1.7442	1.6247
																													32.558	0.11881	0.055641			2.66	1.7553	1.6049
																													32.56	0.10877	0.06272			2.66	1.765	1.5865
																													32.562	0.097536	0.069388			2.66	1.7728	1.5708
																													32.564	0.085732	0.075483			2.67	1.7785	1.5587
																													32.566	0.074031	0.080841			2.67	1.7819	1.5514
																													32.568	0.063067	0.085339			2.67	1.7833	1.5493
																													32.57	0.05333	0.088979			2.67	1.7827	1.5529
																													32.572	0.045157	0.091727			2.67	1.7805	1.5619
																													32.574	0.038668	0.09355			2.68	1.7769	1.5758
																													32.576	0.033736	0.094448			2.68	1.7723	1.5936
																													32.578	0.030082	0.09442			2.68	1.767	1.614
																													32.58	0.027247	0.093529			2.68	1.7612	1.6354
																													32.582	0.024699	0.091853			2.69	1.7549	1.6563
																													32.584	0.021899	0.089453			2.69	1.7484	1.6753
																													32.586	0.018351	0.086455			2.69	1.7414	1.6912
																													32.588	0.013699	0.082999			2.69	1.734	1.7033
																													32.59	0.0077914	0.079131			2.69	1.726	1.711
																													32.592	0.00064006	0.074895			2.7	1.7175	1.7146
																													32.594	-0.0075337	0.070293			2.7	1.7083	1.7144
																													32.596	-0.016371	0.065348			2.7	1.6986	1.7111
																													32.598	-0.025445	0.060115			2.7	1.6886	1.7059
																													32.6	-0.034332	0.054628			2.7	1.6784	1.6995
																													32.602	-0.042678	0.048955			2.71	1.6683	1.6931
																													32.604	-0.050259	0.043271			2.71	1.6586	1.6872
																													32.606	-0.056942	0.037685			2.71	1.6496	1.6825
																													32.607	-0.062709	0.032287			2.71	1.6415	1.6793
																													32.609	-0.067645	0.027163			2.71	1.6345	1.6776
																													32.611	-0.071838	0.022368			2.72	1.6287	1.6772
																													32.613	-0.075417	0.017993			2.72	1.6241	1.6777
																													32.615	-0.078506	0.014108			2.72	1.6206	1.6786
																													32.617	-0.081184	0.010744			2.72	1.6183	1.6796
																													32.619	-0.083525	0.0080018			2.72	1.617	1.6802
																													32.621	-0.085554	0.0059242			2.73	1.6168	1.68
																													32.623	-0.087241	0.0044717			2.73	1.6177	1.679
																													32.625	-0.088573	0.0035988			2.73	1.6199	1.6771
																													32.627	-0.089533	0.0031772			2.73	1.6234	1.6744
																													32.629	-0.090085	0.003084			2.73	1.6285	1.6711
																													32.631	-0.090279	0.0031991			2.74	1.6354	1.6674
																													32.633	-0.090213	0.0033666			2.74	1.6441	1.6637
																													32.635	-0.090023	0.003463			2.74	1.6546	1.66
																													32.637	-0.089859	0.0034634			2.74	1.6669	1.6566
																													32.639	-0.089807	0.0032708			2.74	1.6804	1.6535
																													32.641	-0.08991	0.0028175			2.75	1.6946	1.6509
																													32.643	-0.090165	0.0020688			2.75	1.7087	1.6486
																													32.645	-0.09043	0.0010231			2.75	1.7217	1.6467
																													32.647	-0.090512	-0.00023369			2.75	1.7327	1.6448
																													32.649	-0.090234	-0.0015788			2.75	1.7408	1.6429
																													32.651	-0.089411	-0.0028823			2.76	1.7451	1.6409
																													32.653	-0.087936	-0.0039257			2.76	1.7451	1.6385
																													32.655	-0.085742	-0.004599			2.76	1.7403	1.6359
																													32.657	-0.082831	-0.0048887			2.76	1.7307	1.6329
																													32.659	-0.079321	-0.0047914			2.77	1.7165	1.6295
																													32.661	-0.075404	-0.0043778			2.77	1.6982	1.626
																													32.663	-0.071285	-0.0037465			2.77	1.6763	1.6222
																													32.665	-0.067261	-0.0029886			2.77	1.652	1.6184
																													32.666	-0.063625	-0.0022053			2.77	1.626	1.6147
																													32.668	-0.060643	-0.0014045			2.78	1.5994	1.6114
																													32.67	-0.058508	-0.0004233			2.78	1.5731	1.6087
																													32.672	-0.057247	0.00094932			2.78	1.5479	1.6071
																													32.674	-0.05676	0.0030352			2.78	1.5245	1.6067
																													32.676	-0.056837	0.0062244			2.78	1.5033	1.608
																													32.678	-0.057112	0.011012			2.79	1.4846	1.6112
																													32.68	-0.057168	0.017984			2.79	1.4685	1.6162
																													32.682	-0.056663	0.027683			2.79	1.455	1.6231
																													32.684	-0.055284	0.040522			2.79	1.4441	1.6315
																													32.686	-0.052878	0.056779			2.79	1.4357	1.6411
																													32.688	-0.049403	0.076385			2.8	1.4296	1.6513
																													32.69	-0.044958	0.098816			2.8	1.4259	1.6613
																													32.692	-0.039836	0.12301			2.8	1.4246	1.6705
																													32.694	-0.034445	0.14736			2.8	1.4259	1.678
																													32.696	-0.029217	0.16986			2.8	1.4297	1.6834
																													32.698	-0.024677	0.18812			2.81	1.4361	1.686
																													32.7	-0.021303	0.1996			2.81	1.4453	1.6858
																													32.702	-0.01948	0.20183			2.81	1.4573	1.6829
																													32.704	-0.019423	0.19281			2.81	1.4717	1.6776
																													32.706	-0.021094	0.17108			2.81	1.4884	1.6706
																													32.708	-0.024268	0.13609			2.82	1.5069	1.6628
																													32.71	-0.028551	0.088337			2.82	1.5263	1.6553
																													32.712	-0.033357	0.029526			2.82	1.546	1.6492
																													32.714	-0.038061	-0.037479			2.82	1.5647	1.6453
																													32.716	-0.042116	-0.1089			2.82	1.5818	1.6444
																													32.718	-0.045049	-0.18034			2.83	1.5962	1.6469
																													32.72	-0.046583	-0.24711			2.83	1.6072	1.6529
																													32.722	-0.04659	-0.30481			2.83	1.6144	1.6618
																													32.724	-0.045124	-0.34979			2.83	1.6176	1.6729
																													32.726	-0.042441	-0.37945			2.83	1.6169	1.6852
																													32.727	-0.038916	-0.39254			2.84	1.6126	1.6972
																													32.729	-0.034962	-0.38915			2.84	1.6055	1.7078
																													32.731	-0.031079	-0.37074			2.84	1.5964	1.7157
																													32.733	-0.027718	-0.3399			2.84	1.5862	1.7199
																													32.735	-0.025254	-0.29993			2.85	1.5757	1.7197
																													32.737	-0.023912	-0.25451			2.85	1.5655	1.715
																													32.739	-0.023716	-0.20738			2.85	1.5565	1.7059
																													32.741	-0.024545	-0.16186			2.85	1.5488	1.6932
																													32.743	-0.026146	-0.12062			2.85	1.5427	1.6779
																													32.745	-0.028099	-0.085478			2.86	1.5381	1.6615
																													32.747	-0.02997	-0.057304			2.86	1.5344	1.6452
																													32.749	-0.031362	-0.036164			2.86	1.5312	1.6305
																													32.751	-0.031942	-0.021434			2.86	1.5275	1.6185
																													32.753	-0.031496	-0.011999			2.86	1.5227	1.6102
																													32.755	-0.029901	-0.0065701			2.87	1.5159	1.6061
																													32.757	-0.027154	-0.0038682			2.87	1.5067	1.6061
																													32.759	-0.023423	-0.0027332			2.87	1.4948	1.6099
																													32.761	-0.018967	-0.0023227			2.87	1.4799	1.6169
																													32.763	-0.014092	-0.0020471			2.87	1.4623	1.6259
																													32.765	-0.0092271	-0.0015805			2.88	1.4422	1.6358
																													32.767	-0.0048053	-0.00082287			2.88	1.42	1.6454
																													32.769	-0.0012526	0.0002554			2.88	1.396	1.6536
																													32.771	0.0011035	0.0016766			2.88	1.3707	1.6596
																													32.773	0.0020926	0.0033241			2.88	1.3444	1.6629
																													32.775	0.0016705	0.005094			2.89	1.3174	1.6633
																													32.777	-7.1886e-05	0.0068618			2.89	1.2902	1.6609
																													32.779	-0.0028391	0.008544			2.89	1.2632	1.6564
																													32.781	-0.0062773	0.010093			2.89	1.2369	1.6506
																													32.783	-0.009983	0.011424			2.89	1.2122	1.6443
																													32.785	-0.013544	0.012445			2.9	1.1898	1.6387
																													32.786	-0.016589	0.013131			2.9	1.1708	1.6345
																													32.788	-0.018769	0.013433			2.9	1.1564	1.6326
																													32.79	-0.019819	0.013226			2.9	1.1481	1.6335
																													32.792	-0.019619	0.012443			2.9	1.1472	1.6373
																													32.794	-0.018118	0.011052			2.91	1.1553	1.644
																													32.796	-0.015343	0.0091498			2.91	1.1735	1.6531
																													32.798	-0.011481	0.0068954			2.91	1.2023	1.6641
																													32.8	-0.0067902	0.0044706			2.91	1.242	1.6761
																													32.802	-0.0016102	0.0021496			2.91	1.2917	1.6881
																													32.804	0.003708	0.00022541			2.92	1.3503	1.6992
																													32.806	0.0088474	-0.0011585			2.92	1.4155	1.7085
																													32.808	0.01349	-0.0018948			2.92	1.4848	1.7155
																													32.81	0.017343	-0.0019961			2.92	1.5551	1.7195
																													32.812	0.020238	-0.0015271			2.92	1.6227	1.7205
																													32.814	0.022006	-0.00059522			2.93	1.6843	1.7185
																													32.816	0.022523	0.00060921			2.93	1.7364	1.7139
																													32.818	0.021755	0.0018866			2.93	1.7759	1.7072
																													32.82	0.019728	0.0031276			2.93	1.8006	1.6991
																													32.822	0.01659	0.0041573			2.94	1.8088	1.6903
																													32.824	0.012592	0.0048274			2.94	1.8	1.6815
																													32.826	0.0080308	0.0050485			2.94	1.7749	1.6735
																													32.828	0.00329	0.0047746			2.94	1.735	1.6666
																													32.83	-0.0012044	0.0040718			2.94	1.6827	1.6612
																													32.832	-0.0050931	0.0030458			2.95	1.6212	1.6576
																													32.834	-0.0080491	0.0018054			2.95	1.554	1.6556
																													32.836	-0.0098507	0.00054258			2.95	1.4846	1.655
																													32.838	-0.010342	-0.00057914			2.95	1.4166	1.6555
																													32.84	-0.0094289	-0.0015268			2.95	1.3532	1.6568
																													32.842	-0.007126	-0.0022718			2.96	1.297	1.6585
																													32.843	-0.003526	-0.0028804			2.96	1.2497	1.6601
																													32.845	0.001277	-0.0034128			2.96	1.2124	1.6616
																													32.847	0.0071005	-0.0039183			2.96	1.185	1.6626
																													32.849	0.013683	-0.0044691			2.96	1.167	1.663
																													32.851	0.020757	-0.0050877			2.97	1.1571	1.6629
																													32.853	0.028021	-0.0056841			2.97	1.154	1.6622
																													32.855	0.035199	-0.0062621			2.97	1.1561	1.661
																													32.857	0.042012	-0.0067801			2.97	1.1621	1.6595
																													32.859	0.048143	-0.0071874			2.97	1.1711	1.6577
																													32.861	0.053325	-0.0074306			2.98	1.1826	1.6557
																													32.863	0.057309	-0.0074133			2.98	1.1968	1.6536
																													32.865	0.059811	-0.0070586			2.98	1.2143	1.6515
																													32.867	0.060644	-0.0063217			2.98	1.236	1.6494
																													32.869	0.059698	-0.0050955			2.98	1.2631	1.6473
																													32.871	0.057018	-0.0033621			2.99	1.2967	1.6453
																													32.873	0.052836	-0.0012069			2.99	1.3374	1.6434
																													32.875	0.047528	0.0013093			2.99	1.3857	1.6419
																													32.877	0.041615	0.0040732			2.99	1.4408	1.6407
																													32.879	0.03579	0.0069961			2.99	1.5014	1.6401
																													32.881	0.030757	0.010013			3	1.5653	1.6401
																													32.883	0.027158	0.013038			3	1.6295	1.6409
																													32.885	0.025535	0.016048			3	1.6908	1.6425
																													32.887	0.026246	0.0191			3	1.7459	1.6448
																													32.889	0.029475	0.02212			3	1.7916	1.6479
																													32.891	0.035163	0.025098			3.01	1.8253	1.6516
																													32.893	0.04299	0.028019			3.01	1.845	1.6557
																													32.895	0.052484	0.030873			3.01	1.8494	1.6602
																													32.897	0.06303	0.033719			3.01	1.8384	1.6647
																													32.899	0.07387	0.036621			3.02	1.8123	1.6692
																													32.9	0.084256	0.039651			3.02	1.7727	1.6735
																													32.902	0.093472	0.042977			3.02	1.7217	1.6774
																													32.904	0.10095	0.046695			3.02	1.6621	1.681
																													32.906	0.10632	0.050824			3.02	1.5968	1.6841
																													32.908	0.10936	0.05539			3.03	1.5287	1.6867
																													32.91	0.11006	0.060329			3.03	1.4609	1.6887
																													32.912	0.10862	0.065557			3.03	1.3958	1.6902
																													32.914	0.1053	0.070959			3.03	1.3358	1.6911
																													32.916	0.10047	0.076343			3.03	1.2831	1.6912
																													32.918	0.094539	0.081528			3.04	1.2394	1.6905
																													32.92	0.087895	0.08638			3.04	1.2064	1.6889
																													32.922	0.080954	0.090632			3.04	1.185	1.6864
																													32.924	0.074099	0.094105			3.04	1.1761	1.6829
																													32.926	0.067642	0.096647			3.04	1.1794	1.6786
																													32.928	0.061891	0.098185			3.05	1.1945	1.6738
																													32.93	0.057094	0.09877			3.05	1.2197	1.6685
																													32.932	0.053394	0.098522			3.05	1.2529	1.6632
																													32.934	0.050855	0.097628			3.05	1.2915	1.6581
																													32.936	0.049436	0.096417			3.05	1.3322	1.6536
																													32.938	0.049039	0.095161			3.06	1.3716	1.6499
																													32.94	0.049514	0.094067			3.06	1.4061	1.6472
																													32.942	0.050617	0.093317			3.06	1.4328	1.6456
																													32.944	0.052051	0.09297			3.06	1.4493	1.645
																													32.946	0.053542	0.093028			3.06	1.4541	1.6452
																													32.948	0.05475	0.093415			3.07	1.4474	1.646
																													32.95	0.055333	0.09395			3.07	1.4306	1.647
																													32.952	0.054991	0.094461			3.07	1.4064	1.6478
																													32.953	0.053488	0.094757			3.07	1.3787	1.6483
																													32.955	0.050727	0.094579			3.07	1.3522	1.6482
																													32.957	0.046731	0.093721			3.08	1.3314	1.6473
																													32.959	0.041622	0.092002			3.08	1.3207	1.6458
																													32.961	0.035689	0.089308			3.08	1.3232	1.6438
																													32.963	0.029284	0.085636			3.08	1.3406	1.6416
																													32.965	0.022787	0.081032			3.08	1.3733	1.6397
																													32.967	0.016583	0.075609			3.09	1.4195	1.6383
																													32.969	0.010984	0.069612			3.09	1.4763	1.638
																													32.971	0.00624	0.063216			3.09	1.5392	1.639
																													32.973	0.0025264	0.056565			3.09	1.6031	1.6414
																													32.975	-0.00013377	0.049798			3.1	1.6626	1.6455
																													32.977	-0.0018168	0.042964			3.1	1.7125	1.6509
																													32.979	-0.0026315	0.036112			3.1	1.7487	1.6573
																													32.981	-0.0027992	0.029256			3.1	1.7688	1.6645
																													32.983	-0.0026004	0.022374			3.1	1.7717	1.6718
																													32.985	-0.002292	0.015521			3.11	1.7581	1.6787
																													32.987	-0.0021049	0.0087439			3.11	1.7301	1.6847
																													32.989	-0.0021646	0.002054			3.11	1.6911	1.6895
																													32.991	-0.002529	-0.0044927			3.11	1.6445	1.6927
																													32.993	-0.0032167	-0.010873			3.11	1.5942	1.6943
																													32.995	-0.0041463	-0.017043			3.12	1.5433	1.6942
																													32.997	-0.0053089	-0.022924			3.12	1.4944	1.6927
																													32.999	-0.0067108	-0.028469			3.12	1.4494	1.69
																																		3.12	1.4091	1.6864
																																		3.12	1.3737	1.6821
																																		3.13	1.3425	1.6776
																																		3.13	1.315	1.673
																																		3.13	1.2905	1.6686
																																		3.13	1.269	1.6646
																																		3.13	1.2507	1.6609
																																		3.14	1.2362	1.6577
																																		3.14	1.2268	1.6549
																																		3.14	1.2237	1.6525
																																		3.14	1.228	1.6504
																																		3.14	1.24	1.6484
																																		3.15	1.2597	1.6468
																																		3.15	1.2859	1.6454
																																		3.15	1.3169	1.6443
																																		3.15	1.3501	1.6437
																																		3.15	1.3825	1.6435
																																		3.16	1.411	1.6439
																																		3.16	1.4329	1.6448
																																		3.16	1.4461	1.6463
																																		3.16	1.4497	1.6484
																																		3.16	1.4442	1.651
																																		3.17	1.4311	1.6541
																																		3.17	1.413	1.6575
																																		3.17	1.3932	1.6613
																																		3.17	1.3751	1.6651
																																		3.18	1.362	1.6689
																																		3.18	1.3567	1.6724
																																		3.18	1.3605	1.6754
																																		3.18	1.3737	1.6777
																																		3.18	1.3954	1.6791
																																		3.19	1.4233	1.6796
																																		3.19	1.4544	1.6789
																																		3.19	1.4853	1.6771
																																		3.19	1.5125	1.6741
																																		3.19	1.5328	1.67
																																		3.2	1.544	1.6652
																																		3.2	1.5448	1.6597
																																		3.2	1.5352	1.654
																																		3.2	1.5163	1.6486
																																		3.2	1.4902	1.6438
																																		3.21	1.4599	1.6399
																																		3.21	1.4285	1.6375
																																		3.21	1.3992	1.6366
																																		3.21	1.3749	1.6374
																																		3.21	1.3579	1.6399
																																		3.22	1.3496	1.6439
																																		3.22	1.3506	1.6491
																																		3.22	1.3605	1.6551
																																		3.22	1.3778	1.6615
																																		3.22	1.4005	1.6678
																																		3.23	1.4262	1.6735
																																		3.23	1.4522	1.6781
																																		3.23	1.4759	1.6814
																																		3.23	1.4949	1.6832
																																		3.23	1.5077	1.6834
																																		3.24	1.5134	1.6823
																																		3.24	1.5119	1.68
																																		3.24	1.5038	1.6768
																																		3.24	1.4906	1.673
																																		3.24	1.4744	1.6691
																																		3.25	1.4577	1.6654
																																		3.25	1.4432	1.6621
																																		3.25	1.4336	1.6594
																																		3.25	1.431	1.6575
																																		3.25	1.4368	1.6564
																																		3.26	1.4515	1.6559
																																		3.26	1.4746	1.6561
																																		3.26	1.5044	1.6567
																																		3.26	1.538	1.6576
																																		3.27	1.5722	1.6586
																																		3.27	1.6032	1.6597
																																		3.27	1.6271	1.6606
																																		3.27	1.6407	1.6614
																																		3.27	1.6416	1.6621
																																		3.28	1.6287	1.6627
																																		3.28	1.6025	1.6632
																																		3.28	1.5653	1.6636
																																		3.28	1.5207	1.6641
																																		3.28	1.4734	1.6645
																																		3.29	1.4284	1.6649
																																		3.29	1.3909	1.6652
																																		3.29	1.3654	1.6654
																																		3.29	1.3554	1.6654
																																		3.29	1.3624	1.6651
																																		3.3	1.3863	1.6644
																																		3.3	1.4247	1.6634
																																		3.3	1.474	1.6619
																																		3.3	1.5289	1.6601
																																		3.3	1.5836	1.6581
																																		3.31	1.6321	1.6559
																																		3.31	1.669	1.6539
																																		3.31	1.6897	1.6521
																																		3.31	1.6916	1.6507
																																		3.31	1.6738	1.65
																																		3.32	1.6375	1.6499
																																		3.32	1.5857	1.6506
																																		3.32	1.5225	1.652
																																		3.32	1.4533	1.6541
																																		3.32	1.3835	1.6568
																																		3.33	1.3187	1.6598
																																		3.33	1.2638	1.6629
																																		3.33	1.2225	1.6658
																																		3.33	1.1975	1.6683
																																		3.33	1.1896	1.6701
																																		3.34	1.1985	1.6712
																																		3.34	1.2228	1.6715
																																		3.34	1.2602	1.6709
																																		3.34	1.3076	1.6697
																																		3.35	1.3617	1.6679
																																		3.35	1.4194	1.6657
																																		3.35	1.4772	1.6634
																																		3.35	1.5324	1.6612
																																		3.35	1.5823	1.6594
																																		3.36	1.6247	1.658
																																		3.36	1.6581	1.6572
																																		3.36	1.6811	1.657
																																		3.36	1.6934	1.6573
																																		3.36	1.695	1.658
																																		3.37	1.6867	1.659
																																		3.37	1.67	1.6601
																																		3.37	1.6467	1.6612
																																		3.37	1.6191	1.662
																																		3.37	1.5895	1.6625
																																		3.38	1.5603	1.6628
																																		3.38	1.5337	1.6627
																																		3.38	1.5115	1.6624
																																		3.38	1.4948	1.6619
																																		3.38	1.4838	1.6613
																																		3.39	1.478	1.6608
																																		3.39	1.476	1.6604
																																		3.39	1.4759	1.6603
																																		3.39	1.4752	1.6605
																																		3.39	1.4719	1.661
																																		3.4	1.4644	1.6617
																																		3.4	1.4519	1.6627
																																		3.4	1.4345	1.6636
																																		3.4	1.4135	1.6646
																																		3.4	1.3908	1.6653
																																		3.41	1.3694	1.6657
																																		3.41	1.3528	1.6658
																																		3.41	1.3442	1.6654
																																		3.41	1.3463	1.6647
																																		3.41	1.3606	1.6636
																																		3.42	1.3878	1.6622
																																		3.42	1.4264	1.6607
																																		3.42	1.4742	1.659
																																		3.42	1.527	1.6574
																																		3.43	1.5801	1.6559
																																		3.43	1.6282	1.6547
																																		3.43	1.6663	1.6538
																																		3.43	1.6905	1.6533
																																		3.43	1.6978	1.6532
																																		3.44	1.6872	1.6534
																																		3.44	1.6593	1.6538
																																		3.44	1.6165	1.6544
																																		3.44	1.5628	1.6552
																																		3.44	1.5033	1.656
																																		3.45	1.4436	1.6569
																																		3.45	1.3891	1.6578
																																		3.45	1.3446	1.6587
																																		3.45	1.3135	1.6596
																																		3.45	1.2978	1.6605
																																		3.46	1.2979	1.6615
																																		3.46	1.3123	1.6625
																																		3.46	1.3385	1.6637
																																		3.46	1.3727	1.665
																																		3.46	1.4108	1.6666
																																		3.47	1.4485	1.6682
																																		3.47	1.4822	1.6699
																																		3.47	1.5092	1.6715
																																		3.47	1.5277	1.6727
																																		3.47	1.5375	1.6735
																																		3.48	1.5391	1.6737
																																		3.48	1.5343	1.673
																																		3.48	1.5255	1.6714
																																		3.48	1.5153	1.6689
																																		3.48	1.5061	1.6655
																																		3.49	1.4999	1.6612
																																		3.49	1.4983	1.6564
																																		3.49	1.5017	1.6511
																																		3.49	1.5101	1.6458
																																		3.49	1.5225	1.6408
																																		3.5	1.5374	1.6366
																																		3.5	1.553	1.6333
																																		3.5	1.5677	1.6314
																																		3.5	1.58	1.631
																																		3.5	1.5884	1.6321
																																		3.51	1.5922	1.6348
																																		3.51	1.591	1.6387
																																		3.51	1.5848	1.6438
																																		3.51	1.5742	1.6497
																																		3.52	1.5602	1.6558
																																		3.52	1.5438	1.6619
																																		3.52	1.5261	1.6675
																																		3.52	1.5081	1.6723
																																		3.52	1.4908	1.6758
																																		3.53	1.4751	1.678
																																		3.53	1.4618	1.6787
																																		3.53	1.4515	1.678
																																		3.53	1.4446	1.6761
																																		3.53	1.4417	1.6732
																																		3.54	1.4428	1.6697
																																		3.54	1.4482	1.6657
																																		3.54	1.4577	1.6618
																																		3.54	1.471	1.6581
																																		3.54	1.4872	1.655
																																		3.55	1.5053	1.6527
																																		3.55	1.524	1.6514
																																		3.55	1.5417	1.6512
																																		3.55	1.5566	1.6519
																																		3.55	1.5671	1.6536
																																		3.56	1.5715	1.656
																																		3.56	1.5688	1.659
																																		3.56	1.5582	1.6622
																																		3.56	1.5397	1.6655
																																		3.56	1.5142	1.6686
																																		3.57	1.4833	1.6714
																																		3.57	1.4492	1.6735
																																		3.57	1.4149	1.6749
																																		3.57	1.3834	1.6756
																																		3.57	1.3577	1.6755
																																		3.58	1.3403	1.6747
																																		3.58	1.3331	1.6733
																																		3.58	1.337	1.6715
																																		3.58	1.3517	1.6693
																																		3.58	1.3761	1.6672
																																		3.59	1.4079	1.6651
																																		3.59	1.4441	1.6632
																																		3.59	1.4813	1.6617
																																		3.59	1.5162	1.6606
																																		3.6	1.5456	1.6599
																																		3.6	1.567	1.6596
																																		3.6	1.579	1.6598
																																		3.6	1.5809	1.6602
																																		3.6	1.5731	1.6608
																																		3.61	1.5569	1.6614
																																		3.61	1.5347	1.662
																																		3.61	1.5087	1.6624
																																		3.61	1.4817	1.6625
																																		3.61	1.4561	1.6624
																																		3.62	1.4339	1.6621
																																		3.62	1.4167	1.6615
																																		3.62	1.4053	1.6609
																																		3.62	1.3999	1.6602
																																		3.62	1.3999	1.6595
																																		3.63	1.4041	1.659
																																		3.63	1.4114	1.6586
																																		3.63	1.4203	1.6585
																																		3.63	1.4295	1.6586
																																		3.63	1.438	1.6589
																																		3.64	1.4449	1.6595
																																		3.64	1.4497	1.6601
																																		3.64	1.4521	1.6609
																																		3.64	1.4523	1.6616
																																		3.64	1.4505	1.6622
																																		3.65	1.4471	1.6628
																																		3.65	1.4424	1.6631
																																		3.65	1.4367	1.6633
																																		3.65	1.4302	1.6634
																																		3.65	1.4232	1.6634
																																		3.66	1.4156	1.6634
																																		3.66	1.4075	1.6633
																																		3.66	1.399	1.6633
																																		3.66	1.3902	1.6633
																																		3.66	1.3813	1.6633
																																		3.67	1.3728	1.6635
																																		3.67	1.3651	1.6636
																																		3.67	1.3589	1.6638
																																		3.67	1.3545	1.6638
																																		3.68	1.3521	1.6637
																																		3.68	1.3518	1.6633
																																		3.68	1.3537	1.6626
																																		3.68	1.3574	1.6616
																																		3.68	1.3625	1.6604
																																		3.69	1.3688	1.6591
																																		3.69	1.3756	1.6577
																																		3.69	1.3823	1.6563
																																		3.69	1.3883	1.6551
																																		3.69	1.3932	1.6543
																																		3.7	1.3967	1.6538
																																		3.7	1.3986	1.6538
																																		3.7	1.3988	1.6542
																																		3.7	1.3973	1.655
																																		3.7	1.3943	1.6562
																																		3.71	1.3899	1.6576
																																		3.71	1.3844	1.6591
																																		3.71	1.3781	1.6606
																																		3.71	1.3714	1.6618
																																		3.71	1.3648	1.6627
																																		3.72	1.3587	1.6632
																																		3.72	1.3539	1.6632
																																		3.72	1.3508	1.6628
																																		3.72	1.3499	1.662
																																		3.72	1.3516	1.6611
																																		3.73	1.3559	1.66
																																		3.73	1.3629	1.6589
																																		3.73	1.3722	1.6579
																																		3.73	1.383	1.6571
																																		3.73	1.3946	1.6566
																																		3.74	1.4056	1.6564
																																		3.74	1.4149	1.6565
																																		3.74	1.4212	1.6569
																																		3.74	1.4232	1.6575
																																		3.74	1.4202	1.6581
																																		3.75	1.4115	1.6588
																																		3.75	1.3971	1.6594
																																		3.75	1.3775	1.66
																																		3.75	1.3536	1.6604
																																		3.75	1.3266	1.6607
																																		3.76	1.2984	1.6611
																																		3.76	1.2709	1.6614
																																		3.76	1.2462	1.6617
																																		3.76	1.2262	1.6621
																																		3.77	1.2126	1.6626
																																		3.77	1.2069	1.663
																																		3.77	1.21	1.6635
																																		3.77	1.2224	1.6639
																																		3.77	1.2438	1.6643
																																		3.78	1.2735	1.6645
																																		3.78	1.31	1.6645
																																		3.78	1.3514	1.6643
																																		3.78	1.3954	1.6639
																																		3.78	1.4393	1.6632
																																		3.79	1.4803	1.6624
																																		3.79	1.5156	1.6614
																																		3.79	1.5426	1.6605
																																		3.79	1.5594	1.6597
																																		3.79	1.5646	1.6591
																																		3.8	1.5578	1.6587
																																		3.8	1.5394	1.6587
																																		3.8	1.5108	1.6589
																																		3.8	1.474	1.6593
																																		3.8	1.4321	1.6598
																																		3.81	1.3882	1.6603
																																		3.81	1.3456	1.6609
																																		3.81	1.3075	1.6612
																																		3.81	1.2766	1.6613
																																		3.81	1.2548	1.6611
																																		3.82	1.2432	1.6606
																																		3.82	1.2419	1.6598
																																		3.82	1.2499	1.6588
																																		3.82	1.2656	1.6578
																																		3.82	1.2867	1.6568
																																		3.83	1.3107	1.656
																																		3.83	1.3349	1.6555
																																		3.83	1.3569	1.6554
																																		3.83	1.3748	1.6558
																																		3.83	1.3874	1.6565
																																		3.84	1.3943	1.6575
																																		3.84	1.3957	1.6587
																																		3.84	1.3924	1.6599
																																		3.84	1.3859	1.6611
																																		3.85	1.3777	1.6621
																																		3.85	1.3693	1.6627
																																		3.85	1.3622	1.6629
																																		3.85	1.3572	1.6625
																																		3.85	1.3545	1.6617
																																		3.86	1.354	1.6605
																																		3.86	1.3551	1.659
																																		3.86	1.3567	1.6572
																																		3.86	1.3578	1.6554
																																		3.86	1.3572	1.6537
																																		3.87	1.3539	1.6523
																																		3.87	1.3475	1.6511
																																		3.87	1.3377	1.6503
																																		3.87	1.325	1.65
																																		3.87	1.3099	1.6501
																																		3.88	1.2937	1.6507
																																		3.88	1.2774	1.6518
																																		3.88	1.2624	1.6533
																																		3.88	1.2502	1.655
																																		3.88	1.2421	1.6569
																																		3.89	1.2392	1.6588
																																		3.89	1.2421	1.6607
																																		3.89	1.2513	1.6623
																																		3.89	1.2666	1.6637
																																		3.89	1.2876	1.6647
																																		3.9	1.3133	1.6653
																																		3.9	1.3425	1.6654
																																		3.9	1.3739	1.665
																																		3.9	1.4058	1.6642
																																		3.9	1.4367	1.6629
																																		3.91	1.4649	1.6614
																																		3.91	1.4892	1.6598
																																		3.91	1.5082	1.6582
																																		3.91	1.5211	1.6568
																																		3.91	1.5278	1.6556
																																		3.92	1.5281	1.6549
																																		3.92	1.5226	1.6546
																																		3.92	1.5123	1.6547
																																		3.92	1.4982	1.6552
																																		3.93	1.4817	1.6561
																																		3.93	1.4638	1.6572
																																		3.93	1.4458	1.6584
																																		3.93	1.4286	1.6595
																																		3.93	1.4126	1.6605
																																		3.94	1.398	1.6612
																																		3.94	1.3849	1.6615
																																		3.94	1.3728	1.6614
																																		3.94	1.3615	1.6609
																																		3.94	1.3505	1.66
																																		3.95	1.3393	1.6589
																																		3.95	1.3279	1.6577
																																		3.95	1.3163	1.6564
																																		3.95	1.3049	1.6552
																																		3.95	1.2943	1.6542
																																		3.96	1.2852	1.6535
																																		3.96	1.2786	1.6531
																																		3.96	1.275	1.6532
																																		3.96	1.2752	1.6536
																																		3.96	1.2794	1.6545
																																		3.97	1.2878	1.6557
																																		3.97	1.3003	1.6572
																																		3.97	1.3164	1.6588
																																		3.97	1.3353	1.6606
																																		3.97	1.3562	1.6623
																																		3.98	1.3782	1.6639
																																		3.98	1.4004	1.6652
																																		3.98	1.4217	1.6662
																																		3.98	1.4416	1.6668
																																		3.98	1.4595	1.667
																																		3.99	1.4749	1.6667
																																		3.99	1.4876	1.6659
																																		3.99	1.4976	1.6647
																																		3.99	1.5047	1.663
																																		3.99	1.5091	1.6612
																																		4	1.5111	1.6592
																																		4	1.5107	1.6573
																																		4	1.5083	1.6556
																																		4	1.5042	1.6542
																																		4.01	1.4988	1.6532
																																		4.01	1.4924	1.6527
																																		4.01	1.4855	1.6528
																																		4.01	1.4782	1.6534
																																		4.01	1.471	1.6546
																																		4.02	1.4639	1.6562
																																		4.02	1.4572	1.6582
																																		4.02	1.4507	1.6605
																																		4.02	1.4445	1.6629
																																		4.02	1.4383	1.6654
																																		4.03	1.4319	1.6679
																																		4.03	1.425	1.6701
																																		4.03	1.4174	1.6721
																																		4.03	1.4091	1.6738
																																		4.03	1.4002	1.6752
																																		4.04	1.3911	1.676
																																		4.04	1.3822	1.6764
																																		4.04	1.3739	1.6763
																																		4.04	1.3668	1.6757
																																		4.04	1.3613	1.6745
																																		4.05	1.3578	1.6728
																																		4.05	1.3565	1.6708
																																		4.05	1.3573	1.6685
																																		4.05	1.3602	1.666
																																		4.05	1.3646	1.6636
																																		4.06	1.3701	1.6614
																																		4.06	1.3761	1.6595
																																		4.06	1.382	1.658
																																		4.06	1.3871	1.6571
																																		4.06	1.3912	1.6566
																																		4.07	1.3942	1.6568
																																		4.07	1.3962	1.6573
																																		4.07	1.3975	1.6583
																																		4.07	1.3986	1.6594
																																		4.07	1.4001	1.6605
																																		4.08	1.4023	1.6614
																																		4.08	1.4057	1.662
																																		4.08	1.4107	1.6622
																																		4.08	1.4174	1.6619
																																		4.08	1.4254	1.6612
																																		4.09	1.4346	1.6601
																																		4.09	1.4442	1.6588
																																		4.09	1.4537	1.6575
[truncated: 7,556 more rows]

## Sheet: 5
Fig. 5c	Viscosity (mPa.s)	Shear rate (1/s)	GelCA	GelCA+PEDOT:AlgS (20 wt.%)	GelCA+PEDOT:PSS (4 wt.%)		Fig. 5d	|Z| (Ω)	Frequency (Hz)	GelCA	GelCA+PEDOT:AlgS	GelCA+PEDOT:PSS		Fig. 5e	Burst pressure (kPa)	GelCA	GelCA+PEDOT:AlgS	GelCA+PEDOT:PSS	CoSeal™		Fig. 5e	Clotting time (min)	Blood control	GelCA	GelCA+PEDOT:AlgS	GelCA+PEDOT:PSS		Fig. 5g	Current (µA)	pH	GelCA+PEDOT:AlgS	STD	GelCA+PEDOT:PSS	STD		Fig. 5h	Day	PEDOT:PSS	STD	PEDOT:AlgS	STD
		100	1005.9	8095.2	6181.4				1000000	37430	404.3	1677				5.16	8.78	8.46	2.03				22	15	16	17				4	0.9	0.21	0.69	0.01			0	0	0	0	0
		95.5	1002.8	7825	6120.6				794400	43650	409.8	1715				9.66	11.03	11.27	2.32				22	16	16	18				5	1.98	0.19	0.78	0.06			1	0.3396	0.0093	0.9794	0.1481
		91.2	1000.6	7603.1	6193.2				631000	48220	414.6	1756				6.82	10.85	9.14	1.95				21	16	16	17				6	3.11	0.28	0.75	0.02			2	-0.3299	0.0797	0.0383	0.0001
		87	1015.2	7569.1	6279.8				501200	53060	419	1786																		7	4.99	0.07	1.6	0.15
		83.1	1070.6	7717.7	6369.6				398100	56380	423.6	1831			Avg	7.21333	10.22	9.62333	2.1			Avg	21.6667	15.6667	16	17.3333				8	5.68	0.23	2.22	0.03
		79.3	1015.8	7672.7	6459.8				316300	59220	428.9	1882			STD	2.27564	1.25032	1.46603	0.194679			STD	0.57735	0.57735	0	0.57735				9	8.63	0.05	2.51	0.11
		75.7	1001.8	7646.4	6572.6				251200	61060	433.4	1934			p-value vs. GelCA		0.1412	0.2725	0.0129
		72.3	994.3	8259.9	6712.6				199500	61270	438.3	1995			p-value vs. GelCA+PEDPT:PSS		0.9594		0.0012
		69	993.1	8184.8	6838.6				158600	64400	443.5	2061			p-value vs. GelCA+PEDPT:AlgS				0.0007				GelCA	GelCA+PEDOT:AlgS	GelCA+PEDOT:PSS
		65.9	981.71	8130.4	6999.1				126000	65440	448.4	2133										Decrease in clotting time (%)	27.6923	26.1538	20
		62.9	984.83	7887.9	7140.7				100100	66210	454.1	2208										STD (propagation of uncertainty)	3.28832	1.96777	3.41247
		60.1	1175.3	8482.2	7320.9				79450	66500	458.9	2288										p-value vs. GelCA		0.8157	0.0438
		57.3	1161.4	8724.8	7477.7				63140	67020	463.9	2370										p-value vs. GelCA+PEDPT:PSS		0.0949
		54.7	1095.5	9308.6	7648.5				50200	67600	469	2456
		52.3	1078.8	9456.2	7837.3				39890	67760	475	2535
		49.9	1070.9	9336.9	8019.5				31640	67800	481.2	2614
		47.6	1058.6	9259.5	8202				25170	68230	488	2684
		45.5	1046	9542.3	8409.4				20020	68280	495.3	2750
		43.4	1045.9	9590.5	8590.6				15890	67880	503.2	2808
		41.5	1037.7	10107	8805.3				12610	68910	511.6	2860
		39.6	1039.7	10113	8997				10080	69020	520.8	2907
		37.8	1032.6	9877.5	9200				8016	68910	531.1	2955
		36.1	1029.9	10098	9413				6328	69140	542.9	3004
		34.4	1030.9	9923.6	9623.9				5016	69290	555.9	3056
		32.9	1029.4	9698.8	9842.9				3984	69530	570	3113
		31.4	1034.2	9704.6	10079				3171	69660	584.7	3174
		30	1027.7	9600.6	10303				2528	69990	600.5	3240
		28.6	1031.8	9933.5	10533				1976	70150	619	3320
		27.3	1030.9	10435	10744				1578	70530	637.9	3401
		26.1	1027.7	10955	10959				1266	72280	659.1	3489
		24.9	1023.9	10984	11209				998.3	71470	686	3591
		23.8	1019.5	11036	11402				796.9	71550	716.5	3696
		22.7	1013.2	11103	11640				627.8	72050	755.6	3814
		21.7	1002.9	11223	11872				505.5	72660	798.3	3923
		20.7	1003.2	11286	12106				398	73230	854.9	4053
		19.7	993.88	11344	12330				315.5	73900	920.4	4188
		18.8	986.07	11419	12543				252.4	74620	993.3	4337
		18	976.24	11515	12783				198.6	75500	1083	4532
		17.2	971.28	11453	13045				158.4	76490	1180	4766
		16.4	970.12	11801	13335				125.6	77700	1293	5067
		15.7	961.87	12218	13622				100.4	78940	1414	5439
		14.9	957.21	12495	13854				79	80360	1560	5946
		14.3	955.95	12607	14030				63.34	81860	1710	6530
		13.6	955.7	12586	14226				49.87	83690	1892	7315
		13	951.83	12615	14419				39.72	85600	2084	8232
		12.4	945.28	12671	14608				31.67	87620	2297	9302
		11.9	954.21	12803	14792				24.93	89970	2547	10680
		11.3	945.78	12980	15011				19.86	93120	2820	12250
		10.8	949.54	13044	15221				15.84	95990	3129	14140
		10.3	949.99	12999	15469				12.4	99410	3495	16480
		9.85	949.17	12943	15768				9.931	102400	3869	18840
		9.4	949.04	12724	16005				7.945	106300	4298	21640
		8.98	948.37	12642	16233				6.317	111000	4744	24970
		8.57	947.08	12620	16504				5.008	117000	5282	29070
		8.18	952.81	12577	16718				3.946	125200	5882	33690
		7.81	960.75	12364	16914				3.159	135100	6438	38630
		7.46	957.99	12181	17094				2.504	148700	7128	43940
		7.12	963.61	12070	17339				1.998	165800	7978	49930
		6.8	958.35	11931	17486				1.585	188700	9053	56250
		6.49	966.89	11785	17681				1.267	216800	10060	64070
		6.19	962.51	11829	17941				0.999	253700	11360	72400
		5.91	960.21	11901	18083				0.7923	298400	12460	82890
		5.65	956.14	11999	18342				0.6334	351200	13870	91840
		5.39	960.44	11812	18546				0.504	415500	15290	105400
		5.15	959.52	11580	18760				0.4006	494700	16430	117400
		4.91	959.86	11670	18997				0.3167	591000	17240	133500
		4.69	959.76	11455	19263				0.252	707500	18860	150300
		4.48	959.16	11389	19488				0.2003	844500	21470	172000
		4.28	957.65	11596	19823				0.1589	1013000	22320	199500
		4.08	959.55	11462	20197				0.126	1216000	23940	268700
		3.9	970.44	11316	20531				0.1002	1465000	26710	286000
		3.72	960.09	11289	20926
		3.55	964.74	11206	21337
		3.39	958.42	11148	21808
		3.24	964.99	11072	22359
		3.09	956.22	11095	22854
		2.95	959.08	10897	23518
		2.82	980.8	11030	24187
		2.69	953.7	11077	24865
		2.57	974.23	11232	25576
		2.45	958.9	11319	26286
		2.34	977.93	11114	27143
		2.23	954.24	11387	27915
		2.13	986.91	11852	28842
		2.04	953.25	11807	29682
		1.94	987.44	11699	30653
		1.86	963.98	11738	31691
		1.77	981.09	12143	32800
		1.69	982.57	12452	33843
		1.61	939.85	12939	34979
		1.54	962.44	13316	36088
		1.47	993.13	13457	37302
		1.41	947.18	13935	38439
		1.34	937.25	14359	39937
		1.28	992.77	14509	41418
		1.22	986.09	14728	42945
		1.17	925.83	15230	44848
		1.11	942.42	15456	46388
		1.06	995.61	15266	47745
		1.02	992.54	15311	49549
		0.97	985.03	15404	51271
		0.926	888.97	16069	52906
		0.884	969.17	16092	54697
		0.844	1014.6	16203	56971
		0.806	1004.6	16639	59378
		0.769	987.09	17253	61498
		0.734	947.57	18043	63473
		0.701	894.51	18195	65669
		0.669	907.61	18425	68614
		0.639	1011.3	18724	71496
		0.61	1035.1	19474	75151
		0.582	1041.5	20301	77842
		0.556	984.71	21039	81167
		0.531	889.76	22469	83716
		0.507	791.49	24707	86752
		0.484	795.74	26229	89424
		0.462	846.31	27189	92627
		0.441	866.72	27991	96140
		0.421	1087.7	29461	99798
		0.402	1008.7	31442	103200
		0.384	1060.6	33348	106530
		0.366	1101.5	35476	110200
		0.35	973.93	39700	114590
		0.334	941.07	42653	120070
		0.319	820.4	45788	124820
		0.304	848.52	49352	129340
		0.291	704.79	52413	134560
		0.277	730.86	56405	140920
		0.265	568.53	59592	147320
		0.253	614.07	65087	153660
		0.241	706.36	71663	160320
		0.23	666.84	74995	167670
		0.22	803.09	82350	176080
		0.21	909.67	92717	182190
		0.2	1104.6	104030	188070
		0.191	960.29	117970	195000
		0.183	865.53	129100	202300
		0.174	827.57	142940	209380
		0.167	1002.6	154970	215800
		0.159	1191.2	170210	224100
		0.152	1145.1	190940	233470
		0.145	1221.5	209550	244380
		0.138	1316.1	228700	256440
		0.132	1222.7	251530	268730
		0.126	1123.4	274220	281290
		0.12	1078.7	290960	293590
		0.115	489.12	306390	306810
		0.11	312.82	323960	323090
		0.105	426.28	343690	335100
